# Supplementary material for: Designing covalent organic frameworks with Co-O4 atomic sites for efficient CO2 photoreduction
Source: Nat Commun. 2023 Feb 28;14:1147. doi: 10.1038/s41467-023-36779-4 (PMC9975230; doi:10.1038/s41467-023-36779-4)
Supplement: Supplementary file 2 — Source Data [file 41467_2023_36779_MOESM2_ESM.xlsx]

## Sheet: Figure 2a
		TAPT	2.3-DHTA	2,3-DHTA-COF	Co-2,3-DHTA-COF
Figure 2a	Wavenumber	intensity	intensity	intensity	intensity
	401.121	100.783	93.01	100.074	100.631
	403.05	101.703	95.4771	97.672	98.3949
	404.978	102.048	96.1415	89.2674	102.348
	406.906	102.344	94.7459	85.874	108.484
	408.835	102.446	93.3214	93.3673	113.335
	410.763	101.778	94.4341	94.1982	113.779
	412.692	100.751	94.3602	97.6979	111.091
	414.62	100.354	92.7439	98.0809	108.084
	416.549	100.111	92.3767	93.9685	109.699
	418.477	100.049	93.4683	92.568	115.315
	420.406	100.113	93.1724	92.2581	122.055
	422.334	100.043	91.5804	90.7491	118.629
	424.263	100.413	91.5452	88.8983	117.483
	426.191	101.071	91.9028	85.6713	120.355
	428.12	101.324	91.3936	86.5407	122.482
	430.048	101.261	91.3554	88.3034	118.945
	431.977	101.335	91.0786	91.0843	114.612
	433.905	101.188	90.2343	95.3719	114.893
	435.834	100.498	89.923	96.9292	116.743
	437.762	100.087	89.9113	91.8355	118.875
	439.69	99.849	89.833	88.172	117.048
	441.619	99.6851	89.2025	90.2923	115.755
	443.547	99.064	88.8445	91.2691	117.978
	445.476	98.2098	88.3785	92.0709	119.198
	447.404	98.4042	87.0802	93.5755	118.937
	449.333	99.5437	85.3927	95.4321	121.869
	451.261	100.494	84.2656	94.9246	123.124
	453.19	100.963	83.3828	96.4288	125.59
	455.118	100.902	82.4623	96.7492	124.991
	457.047	99.9989	81.5824	96.0927	123.387
	458.975	99.2072	82.0719	96.3439	123.382
	460.904	98.6192	83.4671	96.7798	124.589
	462.832	98.2133	84.5931	96.1892	123.916
	464.76	98.2093	85.5897	98.1747	125.373
	466.689	98.1564	87.1849	97.6087	125.37
	468.617	97.7017	89.0221	94.5564	125.528
	470.546	97.3681	90.5558	92.6467	125.385
	472.474	97.261	91.7558	94.3131	125.714
	474.403	97.1846	93.015	95.2521	126.502
	476.331	96.9159	93.6832	93.5212	126.164
	478.26	96.5163	93.6202	93.3094	126.938
	480.188	96.3329	93.3808	95.0164	128.486
	482.117	96.2562	93.188	95.8559	127.747
	484.045	96.0735	93.0738	96.4921	126.711
	485.974	95.8308	93.0673	96.4813	126.552
	487.902	95.6761	93.005	95.737	125.856
	489.831	95.5503	92.6729	96.6541	126.187
	491.759	95.3368	92.4401	95.9948	126.463
	493.688	94.9998	91.5991	94.6261	127.384
	495.616	94.5408	90.6083	94.4804	128.149
	497.544	94.0085	90.192	93.6802	127.501
	499.473	93.5361	90.1617	92.5098	126.793
	501.401	93.1352	90.2115	93.8421	127.782
	503.33	92.4138	90.3543	94.4173	128.053
	505.258	90.9907	90.3413	94.3758	128.645
	507.187	89.092	90.3326	95.33	128.242
	509.115	87.3138	90.4222	95.7322	127.119
	511.044	86.5334	90.3194	94.3565	125.532
	512.972	87.0761	90.0089	92.7617	124.977
	514.901	88.8396	89.6496	92.2385	124.341
	516.829	91.9407	88.9108	92.5434	123.65
	518.758	96.301	88.3368	89.392	123.952
	520.686	100.783	87.7067	86.2474	124.162
	522.615	104.225	87.1327	84.8902	123.616
	524.543	106.204	86.7771	86.23	123.696
	526.471	107.011	86.3492	89.2291	124.472
	528.4	107.017	85.9772	92.1993	126.191
	530.328	106.553	85.7236	93.1692	128.3
	532.257	105.875	84.9595	93.7365	129.922
	534.185	105.18	83.7794	94.6292	130.711
	536.114	104.54	82.5311	95.1661	131.37
	538.042	103.94	81.4619	96.193	131.652
	539.971	103.408	80.3142	97.7045	131.971
	541.899	102.695	78.8385	98.9752	132.304
	543.828	102.25	76.8701	100.541	132.065
	545.756	101.957	74.4087	101.138	131.614
	547.685	101.461	72.0492	99.3931	131.238
	549.613	100.984	69.8341	98.1527	131.26
	551.542	100.747	68.2478	98.1561	131.778
	553.47	100.623	68.9399	98.6499	132.451
	555.398	100.514	72.6785	98.0152	132.017
	557.327	100.32	78.1946	97.6635	131.757
	559.255	100.06	83.6704	98.1637	131.523
	561.184	99.9898	87.3655	99.8911	132.322
	563.112	100.07	89.0219	99.9655	132.123
	565.041	100.18	88.9048	98.9017	130.869
	566.969	100.242	88.0542	98.7495	129.569
	568.898	100.099	86.8005	98.6834	129.935
	570.826	99.9732	84.9069	97.728	130.119
	572.755	99.8156	82.4678	97.4728	130.862
	574.683	99.6197	79.9962	97.6043	131.752
	576.612	99.4523	78.3662	98.4233	131.426
	578.54	99.1159	78.9424	98.7502	130.602
	580.468	98.4354	80.9863	98.1154	130.59
	582.397	97.26	81.9266	96.6517	130.161
	584.325	95.5743	80.5698	96.0535	129.194
	586.254	93.5703	78.2129	96.2188	128.656
	588.182	92.2534	77.497	97.1033	129.028
	590.111	94.1738	81.7772	97.5443	129.726
	592.039	101.64	89.1549	96.909	130.251
	593.968	111.255	93.4312	96.9343	131.911
	595.896	117.656	93.5851	97.273	132.805
	597.825	119.99	92.0947	97.1602	131.763
	599.753	120.33	90.5283	96.5975	130.737
	601.682	120.188	89.4039	97.1883	131.807
	603.61	119.632	88.5425	97.6534	133.075
	605.539	118.492	87.5768	96.5977	133.163
	607.467	116.74	86.5978	94.0673	131.646
	609.395	114.475	85.6903	90.0262	129.23
	611.324	112.73	84.9699	86.2219	128.083
	613.252	112.336	84.3297	87.5606	129.891
	615.181	112.743	83.7143	91.3719	131.739
	617.109	113.101	83.095	96.3376	132.38
	619.038	113.256	82.3898	100.696	132.521
	620.966	113.347	81.7048	102.354	133.777
	622.895	113.337	81.1695	102.253	134.817
	624.823	113.201	80.5533	101.58	134.84
	626.752	113.032	79.9464	100.331	134.429
	628.68	112.824	79.3289	99.9276	133.905
	630.609	112.648	78.7902	100.083	133.056
	632.537	112.333	78.2258	100.229	133.085
	634.466	111.622	77.6637	100.019	133.491
	636.394	110.445	77.2151	99.8901	133.63
	638.322	108.39	76.9324	100.229	133.48
	640.251	105.798	76.7086	99.9582	133.04
	642.179	105.283	76.5274	98.7653	132.387
	644.108	108.014	76.3394	98.9781	132.686
	646.036	111.713	76.1334	100.544	134.025
	647.965	113.633	75.8597	101.904	134.742
	649.893	113.974	75.379	102.642	134.844
	651.822	113.949	74.8153	102.012	134.762
	653.75	113.876	74.0941	101.896	134.824
	655.679	113.841	73.3072	101.921	134.459
	657.607	113.71	72.5154	101.513	134.137
	659.536	113.587	71.6892	101.309	134.201
	661.464	113.476	70.8295	101.966	134.254
	663.393	113.336	69.9867	102.639	133.911
	665.321	112.925	69.2807	103.338	135.679
	667.25	112.586	68.7474	103.524	140.651
	669.178	112.928	68.0505	102.278	138.289
	671.106	112.914	67.7772	101.8	134.196
	673.035	112.722	67.6496	101.414	133.184
	674.963	112.569	67.5651	101.01	133.312
	676.892	112.75	67.7125	101.572	133.943
	678.82	113.503	68.1535	101.57	134.447
	680.749	114.317	68.7717	101.209	134.398
	682.677	114.653	69.4813	101.678	134.072
	684.606	114.559	70.3211	102.65	134.131
	686.534	114.364	71.219	102.928	134.28
	688.463	114.16	72.0762	102.856	134.227
	690.391	114.019	72.9013	102.735	133.845
	692.32	113.955	73.7149	102.645	133.481
	694.248	113.884	74.3834	102.957	133.098
	696.177	113.875	75.03	103.404	132.765
	698.105	113.893	75.7522	102.934	132.385
	700.033	113.966	76.5555	102.445	131.949
	701.962	114.09	77.5838	102.482	131.98
	703.89	114.122	78.7715	102.558	132.251
	705.819	114.128	80.0533	102.429	132.342
	707.747	114.256	81.4378	101.945	132.458
	709.676	114.412	82.9092	101.734	132.729
	711.604	114.517	84.4382	101.723	132.677
	713.533	114.564	85.9165	101.858	132.585
	715.461	114.574	87.2563	101.893	132.685
	717.39	114.454	88.5699	101.875	132.787
	719.318	114.084	89.8767	101.296	131.993
	721.247	113.145	90.947	100.403	131.559
	723.175	112.684	91.5859	99.6779	131.93
	725.104	113.755	91.9891	99.5855	132.114
	727.032	114.957	92.2532	100.262	132.494
	728.96	115.387	92.3853	101.571	133.286
	730.889	115.573	92.3876	102.21	133.552
	732.817	115.674	92.3588	102.202	133.546
	734.746	115.687	92.3562	102.114	133.393
	736.674	115.675	92.3434	102.686	133.253
	738.603	115.667	92.3156	102.627	132.874
	740.531	115.623	92.2086	102.096	132.413
	742.46	115.547	91.9885	101.558	132.027
	744.388	115.398	91.5646	101.188	131.937
	746.317	115.221	90.9248	100.865	131.717
	748.245	114.912	90.1005	100.142	131.084
	750.174	114.356	89.1296	99.4238	130.399
	752.102	113.439	88.0543	98.9377	129.68
	754.03	112.888	86.7569	98.6444	129.307
	755.959	113.858	85.1323	98.5999	129.566
	757.888	115.167	83.1589	99.5096	129.647
	759.816	115.61	80.9354	100.376	129.816
	761.744	115.567	78.8435	100.243	130.048
	763.673	115.418	77.1108	100.102	130.025
	765.601	115.207	75.4146	100.007	129.964
	767.53	114.976	73.9427	99.5705	129.613
	769.458	114.697	73.0791	99.1021	129.406
	771.387	114.347	72.8212	98.57	129.34
	773.315	113.985	72.8962	98.3644	129.35
	775.244	113.557	73.2079	98.2789	129.358
	777.172	113.032	73.7148	98.3053	129.18
	779.101	112.455	74.1126	97.8379	128.669
	781.029	111.783	74.2824	97.3514	128.298
	782.957	111.02	74.7623	96.835	127.689
	784.886	110.07	75.9828	95.9773	126.781
	786.814	108.934	77.9584	94.4321	125.175
	788.743	107.577	81.3995	93.392	123.553
	790.671	105.967	86.9871	91.9464	121.731
	792.6	103.921	93.8293	88.8054	119.632
	794.528	101.169	100.181	85.2457	116.95
	796.457	97.4815	104.619	83.4449	114.374
	798.385	93.246	106.798	84.5209	113.105
	800.314	90.0846	107.268	87.922	112.993
	802.242	88.7242	106.452	90.0152	112.811
	804.171	87.5814	104.231	89.0285	112.124
	806.099	86.2725	100.399	85.2955	110.003
	808.028	86.2659	95.5634	78.1215	106.223
	809.956	86.7775	91.8011	68.3557	102.135
	811.885	87.3208	91.8598	61.1918	100.652
	813.813	89.8799	96.635	63.674	104.029
	815.741	94.8404	103.282	73.1933	110.221
	817.67	100.739	107.814	82.0893	115.889
	819.598	106.62	109.594	88.2084	119.919
	821.527	112.081	110.008	92.5231	122.991
	823.455	116.562	109.915	95.2174	125.288
	825.384	119.544	109.596	96.8553	126.875
	827.312	121.152	109.246	98.1599	128.029
	829.241	121.871	109.015	100.332	129.522
	831.169	122.073	108.865	102.523	130.991
	833.098	121.639	108.636	104.093	132.378
	835.026	120.499	108.384	105.01	133.157
	836.955	118.923	108.155	105.545	133.54
	838.883	118.05	107.934	105.327	133.838
	840.812	118.886	107.7	105.294	134.165
	842.74	120.31	107.443	105.643	134.018
	844.668	120.458	107.227	105.853	133.94
	846.597	118.415	106.938	105.466	133.545
	848.525	113.943	106.561	104.851	133.17
	850.454	111.269	106.256	103.954	132.738
	852.382	114.136	106.052	103.033	132.008
	854.311	118.625	105.925	102.526	131.302
	856.239	120.685	105.865	102.073	130.808
	858.168	121.903	105.735	100.447	129.61
	860.096	123.471	105.497	97.2816	127.476
	862.025	124.678	105.242	94.6222	126.087
	863.953	125.076	104.979	94.3039	126.023
	865.882	125.023	104.705	95.803	126.78
	867.81	124.815	104.441	97.5317	127.96
	869.739	124.588	104.124	98.1592	128.874
	871.667	124.417	103.817	96.8909	129.191
	873.596	124.255	103.543	94.2178	129.27
	875.524	124.002	103.296	90.4152	128.628
	877.452	123.815	103.043	87.7927	127.966
	879.381	123.713	102.735	88.7824	128.703
	881.309	123.536	102.396	94.038	131.197
	883.238	123.331	102.067	100.48	133.527
	885.166	123.174	101.823	105.605	135.261
	887.095	123.026	101.66	108.332	136.333
	889.023	122.865	101.414	109.694	137.066
	890.952	122.693	101.155	110.81	137.561
	892.88	122.551	100.888	111.759	138.121
	894.809	122.413	100.655	112.106	138.446
	896.737	122.209	100.487	112.567	138.599
	898.665	122.049	100.283	112.762	138.64
	900.594	121.958	99.9969	112.858	138.819
	902.523	121.895	99.6778	112.906	138.904
	904.451	121.806	99.3752	113.106	138.971
	906.379	121.714	99.0409	113.504	139.168
	908.308	121.647	98.6484	113.579	139.445
	910.236	121.59	98.2965	113.286	139.573
	912.165	121.537	97.9466	112.928	139.743
	914.093	121.486	97.4219	113.142	140.099
	916.022	121.422	96.79	113.474	140.001
	917.95	121.35	96.2025	113.788	139.74
	919.879	121.256	95.503	113.817	139.682
	921.807	121.12	94.5926	113.788	139.711
	923.736	120.976	93.5252	113.798	139.663
	925.664	120.864	92.2102	113.801	139.925
	927.592	120.759	90.6081	113.723	140.138
	929.521	120.615	88.7135	113.789	140.122
	931.449	120.442	86.5434	113.668	139.876
	933.378	120.291	84.1231	113.431	139.723
	935.306	120.169	81.5638	113.334	139.863
	937.235	120.041	79.2059	113.372	139.874
	939.163	119.811	77.9712	113.311	139.621
	941.092	119.439	79.6011	113.204	139.637
	943.02	119.015	84.8046	113.043	139.554
	944.949	118.471	91.5883	113.191	139.382
	946.877	117.732	97.299	113.021	139.261
	948.806	116.891	100.948	112.594	139.256
	950.734	116.104	103.017	112.307	139
	952.663	115.386	104.07	112.064	138.556
	954.591	115.161	104.578	111.638	138.266
	956.519	115.855	104.911	111.25	138.107
	958.448	116.765	105.176	111.01	137.933
	960.376	117.038	105.344	110.662	137.713
	962.305	116.793	105.36	110.143	137.301
	964.233	116.602	105.261	109.739	136.869
	966.162	116.289	105.08	109.638	136.397
	968.09	115.453	104.88	109.624	136.047
	970.019	114.988	104.667	109.664	135.877
	971.947	116.19	104.451	109.613	135.553
	973.876	118.058	104.223	109.65	135.24
	975.804	118.866	104.046	109.841	135.129
	977.733	118.796	103.982	110.184	135.121
	979.661	118.791	103.955	110.408	134.852
	981.59	119.16	103.859	110.638	134.647
	983.518	119.569	103.703	110.831	134.437
	985.447	119.79	103.518	110.922	134.143
	987.375	119.794	103.315	110.908	133.769
	989.303	119.676	103.114	110.791	133.353
	991.232	119.509	102.953	110.23	132.835
	993.16	119.288	102.755	109.528	132.389
	995.089	119.036	102.518	108.668	131.766
	997.017	118.748	102.242	107.553	130.985
	998.946	118.394	101.961	105.993	130.068
	1000.87	117.888	101.631	104.825	129.496
	1002.8	117.303	101.194	104.671	129.395
	1004.73	116.393	100.739	105.492	129.595
	1006.66	114.736	100.354	106.536	129.639
	1008.59	113.746	100.288	107.113	129.249
	1010.52	114.728	100.311	106.799	127.889
	1012.45	116.04	100.023	106.871	126.64
	1014.37	116.451	99.7739	108.785	127.286
	1016.3	116.361	100.022	111.189	129.383
	1018.23	116.215	100.318	112.555	131.068
	1020.16	116.088	100.359	113.125	132.1
	1022.09	115.994	100.287	113.038	132.656
	1024.02	115.931	100.167	112.646	133.074
	1025.94	115.873	100.023	112.541	133.649
	1027.87	115.834	99.8758	112.119	133.99
	1029.8	115.865	99.7237	111.47	134.024
	1031.73	115.975	99.6382	110.893	134.157
	1033.66	116.074	99.5353	110.343	134.546
	1035.59	116.126	99.3443	109.707	135.035
	1037.52	116.118	99.0539	108.603	135.367
	1039.44	116.096	98.6823	107.049	135.624
	1041.37	116.043	98.2551	105.625	136.167
	1043.3	115.96	97.7747	104.453	136.611
	1045.23	115.878	97.2771	103.925	136.984
	1047.16	115.816	96.9124	103.818	137.162
	1049.09	115.735	96.8195	104.012	137.522
	1051.01	115.573	97.1265	104.925	137.893
	1052.94	115.265	97.9703	106.654	138.183
	1054.87	114.984	99.2731	108.608	138.199
	1056.8	114.83	100.37	110.405	138.083
	1058.73	114.769	100.644	111.536	137.909
	1060.66	114.631	100.373	112.229	137.828
	1062.59	114.461	100.002	112.652	137.889
	1064.51	114.33	99.6393	112.974	138.181
	1066.44	114.198	99.2911	113.161	138.356
	1068.37	114.034	98.9217	112.938	138.082
	1070.3	113.896	98.5688	112.604	137.642
	1072.23	113.766	98.2911	112.381	137.44
	1074.16	113.58	98.0616	112.218	137.303
	1076.08	113.413	97.8461	111.747	137.27
	1078.01	113.317	97.6129	111.158	137.216
	1079.94	113.2	97.3439	110.755	136.618
	1081.87	113.045	97.0321	110.457	136.104
	1083.8	112.904	96.7429	109.924	135.861
	1085.73	112.752	96.495	109.593	135.516
	1087.65	112.563	96.2637	109.693	135.093
	1089.58	112.338	96.0484	109.898	134.688
	1091.51	112.107	95.8433	110.14	134.309
	1093.44	111.859	95.6038	110.605	134.242
	1095.37	111.585	95.3201	111.243	134.278
	1097.3	111.255	95.0052	111.886	134.246
	1099.23	110.924	94.708	112.436	134.24
	1101.15	110.575	94.3916	112.899	134.406
	1103.08	110.163	94.0749	113.097	134.5
	1105.01	109.714	93.7936	113.117	134.571
	1106.94	109.281	93.5445	112.701	134.646
	1108.87	108.793	93.2813	112.209	134.942
	1110.8	108.205	93.0444	111.893	135.025
	1112.72	107.543	92.8767	111.99	135.06
	1114.65	106.817	92.6824	112.26	135.247
	1116.58	105.938	92.4039	112.446	135.31
	1118.51	104.775	92.1253	112.639	135.314
	1120.44	103.196	91.9065	112.938	135.655
	1122.37	101.312	91.6838	113.172	136.118
	1124.3	99.7229	91.4604	113.187	136.418
	1126.22	98.8795	91.234	112.905	136.466
	1128.15	98.7786	90.9408	112.381	136.445
	1130.08	99.689	90.575	111.92	136.616
	1132.01	101.696	90.2049	111.308	136.534
	1133.94	103.687	89.8201	110.404	136.112
	1135.87	104.458	89.3898	109.259	135.375
	1137.8	103.908	88.8881	107.973	134.523
	1139.72	102.501	88.4006	105.917	133.413
	1141.65	100.587	87.9703	102.575	131.587
	1143.58	98.2956	87.5904	98.2835	129.002
	1145.51	95.8832	87.2106	95.6113	126.941
	1147.44	94.6975	86.7021	97.1241	126.712
	1149.37	96.8376	86.0374	102.027	128.356
	1151.3	103.438	85.3423	106.181	130.318
	1153.22	111.591	84.7613	108.083	131.54
	1155.15	116.94	84.4176	108.47	131.811
	1157.08	118.227	84.4265	108.094	131.754
	1159.01	117.091	84.9707	107.369	131.595
	1160.94	114.992	86.3294	106.523	131.287
	1162.87	112.514	88.4321	105.624	130.91
	1164.79	109.812	90.4366	104.657	130.598
	1166.72	106.956	91.2179	103.32	129.968
	1168.65	103.964	90.7005	101.206	128.939
	1170.58	100.79	89.5204	98.1381	127.443
	1172.51	97.3706	88.1514	94.4158	125.2
	1174.44	93.8816	86.7867	90.7297	122.476
	1176.37	90.996	85.5519	88.4881	120.133
	1178.29	90.5586	84.4369	89.3635	118.959
	1180.22	94.6917	83.3539	92.9377	119.329
	1182.15	104.249	82.3166	97.3743	121.174
	1184.08	116.601	81.3667	101.368	123.681
	1186.01	126.594	80.5062	104.203	126.023
	1187.94	132.04	79.6795	105.457	127.786
	1189.86	134.126	78.8775	105.535	128.886
	1191.79	134.375	78.0759	104.811	129.399
	1193.72	133.658	77.2822	103.538	129.594
	1195.65	132.486	76.6109	101.741	129.41
	1197.58	131.174	76.2184	100.418	129.078
	1199.51	129.925	76.16	100.483	129.056
	1201.43	128.837	76.5192	101.897	129.534
	1203.36	127.905	77.3514	103.99	130.291
	1205.29	127.066	78.613	106.06	131.221
	1207.22	126.314	80.0834	107.791	132.028
	1209.15	125.525	81.5743	109.072	132.667
	1211.08	124.676	82.9468	109.755	132.952
	1213.01	123.852	84.0026	110.048	133.082
	1214.93	123.074	84.4121	110.104	133.173
	1216.86	122.289	83.9864	110.388	133.229
	1218.79	121.506	82.7884	110.672	133.174
	1220.72	120.735	81.1565	110.482	133.054
	1222.65	119.993	79.4472	110.116	132.829
	1224.58	119.278	77.9581	109.941	132.599
	1226.51	118.589	76.8635	109.676	132.336
	1228.43	117.931	76.3019	109.394	132.13
	1230.36	117.321	76.377	109.309	131.869
	1232.29	116.76	77.1607	109.259	131.493
	1234.22	116.232	78.6427	109.157	131.174
	1236.15	115.702	80.7907	109.202	130.95
	1238.08	115.174	83.5351	109.298	130.823
	1240	114.664	86.7029	109.296	131.03
	1241.93	114.149	90.0456	109.22	131.251
	1243.86	113.599	93.4018	109.224	131.12
	1245.79	112.999	96.7645	109.339	131.101
	1247.72	112.387	100.046	109.141	131.064
	1249.65	111.753	103.12	108.931	130.807
	1251.58	111.073	105.841	108.517	130.143
	1253.5	110.363	108.081	107.957	129.181
	1255.43	109.646	109.725	107.416	128.141
	1257.36	108.935	110.668	106.862	127.157
	1259.29	108.209	110.909	106.058	126.121
	1261.22	107.449	110.45	105.324	125.491
	1263.15	106.674	109.302	104.598	125.368
	1265.07	105.871	107.464	103.728	125.588
	1267	105.059	105.088	102.808	125.919
	1268.93	104.238	102.525	101.831	126.23
	1270.86	103.392	100.081	100.761	126.101
	1272.79	102.498	97.999	99.7955	125.686
	1274.72	101.568	96.3915	98.7343	125.184
	1276.64	100.58	95.2844	97.3885	124.434
	1278.57	99.4825	94.7088	95.9822	123.469
	1280.5	98.2765	94.7346	94.6243	122.649
	1282.43	96.9899	95.4425	93.2519	121.728
	1284.36	95.6348	96.7994	91.9706	120.556
	1286.29	94.2382	98.5211	91.0056	119.284
	1288.22	92.8183	100.206	90.343	118.085
	1290.14	91.4246	101.374	89.9701	117.055
	1292.07	90.247	101.733	89.916	116.231
	1294	89.796	101.309	90.1928	115.703
	1295.93	90.9309	100.313	90.7921	115.322
	1297.86	93.7226	99.1075	91.8661	115.167
	1299.79	96.2864	98.1094	92.872	115.187
	1301.71	96.7678	97.5951	93.3115	115.126
	1303.64	95.5752	97.7142	92.9941	114.638
	1305.57	94.0356	98.4283	92.0687	113.708
	1307.5	93.0366	99.4998	90.9259	112.442
	1309.43	93.3584	100.628	90.2377	111.198
	1311.36	95.4721	101.595	90.3974	110.214
	1313.29	99.1956	102.267	91.6276	109.756
	1315.21	103.529	102.638	93.6442	109.889
	1317.14	107.291	102.792	96.0833	110.617
	1319.07	109.744	102.793	98.1709	111.385
	1321	110.657	102.649	99.7032	112.069
	1322.93	110.163	102.358	100.697	112.517
	1324.86	108.511	101.922	101.398	112.989
	1326.79	106.366	101.39	101.908	113.54
	1328.71	104.936	100.933	102.406	113.98
	1330.64	104.929	100.757	102.702	114.014
	1332.57	105.58	100.875	102.565	113.925
	1334.5	105.823	101.021	102.169	113.738
	1336.43	105.352	100.937	101.629	113.375
	1338.36	104.318	100.531	100.85	112.538
	1340.28	102.894	99.9346	99.6328	111.344
	1342.21	101.27	99.3797	98.288	110.461
	1344.14	99.537	99.0479	96.8269	109.927
	1346.07	97.644	99.0298	95.2608	109.682
	1348	95.6315	99.4113	93.4896	109.768
	1349.93	93.5963	100.175	91.6538	109.857
	1351.86	91.6594	101.207	89.7764	110.081
	1353.78	89.9686	102.318	87.6745	110.319
	1355.71	88.502	103.413	85.4699	110.375
	1357.64	87.1054	104.427	83.4064	110.415
	1359.57	85.7344	105.393	81.5986	110.556
	1361.5	84.5061	106.347	79.8233	110.346
	1363.43	83.8236	107.2	77.7388	109.43
	1365.35	84.661	107.797	76.2253	108.699
	1367.28	88.1997	108.199	75.3824	108.31
	1369.21	94.8963	108.56	74.7775	107.974
	1371.14	103.188	108.937	74.7418	107.858
	1373.07	111.197	109.25	75.6903	108.391
	1375	118.157	109.448	77.9945	109.612
	1376.92	123.474	109.496	82.4931	112.09
	1378.85	127.457	109.347	88.6572	115.558
	1380.78	130.286	108.953	95.2931	119.595
	1382.71	131.954	108.434	101.171	123.549
	1384.64	132.435	107.892	105.605	126.678
	1386.57	131.823	107.159	108.382	128.501
	1388.5	130.378	106.132	110.048	129.583
	1390.42	128.764	104.943	111.121	130.348
	1392.35	127.532	103.607	111.839	131.263
	1394.28	126.633	101.971	112.314	131.731
	1396.21	125.612	100.093	112.05	131.052
	1398.14	124.233	98.425	111.46	130.527
	1400.07	122.328	97.7735	110.604	130.189
	1401.99	120.103	99.3301	109.496	130.055
	1403.92	117.659	103.368	107.693	129.645
	1405.85	115.05	108.42	105.058	128.878
	1407.78	112.765	111.815	102.121	127.772
	1409.71	110.956	113.293	99.1698	126.654
	1411.64	109.388	113.799	96.3903	125.472
	1413.57	107.75	113.806	94.5835	124.742
	1415.49	105.782	113.602	94.3467	124.443
	1417.42	103.777	113.241	95.5811	124.886
	1419.35	102.291	112.738	97.2335	125.675
	1421.28	101.166	112.15	99.3323	126.536
	1423.21	99.4098	111.543	101.339	127.148
	1425.14	96.8462	110.779	102.596	127.619
	1427.07	94.7202	109.882	103.479	127.925
	1428.99	93.9246	108.817	103.987	128.039
	1430.92	94.6594	107.553	104.268	127.712
	1432.85	96.8762	106.183	104.622	127.582
	1434.78	100.566	104.848	105.196	127.825
	1436.71	106.792	103.318	105.558	127.864
	1438.64	114.073	101.917	106.314	128.417
	1440.57	120.617	100.868	107.417	129.379
	1442.49	126.056	99.8141	108.352	130.208
	1444.42	129.107	98.6398	109.105	130.777
	1446.35	129.454	97.3622	109.638	131.144
	1448.28	127.82	95.8537	109.625	130.856
	1450.21	125.216	94.3087	109.423	130.215
	1452.13	122.39	92.9955	109.501	129.335
	1454.06	119.736	92.1464	109.819	128.518
	1455.99	117.434	91.8495	109.709	127.282
	1457.92	114.826	92.3613	109.162	125.143
	1459.85	112.575	93.4434	109.298	124.689
	1461.78	110.731	94.9128	109.472	125.734
	1463.71	108.854	97.0373	109.316	127.248
	1465.63	106.595	100.355	108.732	128.782
	1467.56	104.285	103.977	108.453	130.058
	1469.49	102.169	107.066	108.296	131.101
	1471.42	100.147	109.408	107.62	131.407
	1473.35	97.8638	111.059	105.995	130.432
	1475.28	95.6921	111.839	104.552	130.059
	1477.21	93.6545	112.091	103.113	129.744
	1479.13	91.7777	112.091	101.609	129.097
	1481.06	90.095	111.89	99.809	128.126
	1482.99	88.6743	111.459	97.5662	127.004
	1484.92	87.4568	110.96	95.6263	126.24
	1486.85	86.4119	110.912	93.268	125.21
	1488.78	85.4275	111.701	89.8799	123.227
	1490.7	84.8894	112.729	85.1713	120.082
	1492.63	84.8851	113.247	81.6019	117.873
	1494.56	86.0949	113.319	78.7466	116.289
	1496.49	88.8883	113.216	73.9051	113.385
	1498.42	92.5075	113.019	68.7285	110.051
	1500.35	95.662	112.837	65.1877	106.953
	1502.28	98.3211	112.784	63.1309	104.75
	1504.2	100.674	112.774	62.0572	103.646
	1506.13	104.004	112.722	56.753	100.714
	1508.06	107.815	112.613	48.4633	93.6567
	1509.99	110.549	112.51	47.3125	91.3635
	1511.92	113.598	112.374	47.4958	90.0729
	1513.85	117.242	112.237	48.3302	89.0297
	1515.78	121.51	112.082	50.3786	88.7984
	1517.7	126.907	111.939	53.29	89.2868
	1519.63	131.983	111.787	58.0941	90.8378
	1521.56	136.666	111.673	64.0015	93.7194
	1523.49	139.83	111.574	71.2593	97.3193
	1525.42	141.466	111.47	79.0271	101.238
	1527.35	142.688	111.387	86.16	106.602
	1529.27	143.575	111.322	92.2855	111.553
	1531.2	144.149	111.246	97.1908	115.68
	1533.13	144.538	111.146	100.926	119.705
	1535.06	144.705	111.031	103.73	123.61
	1536.99	144.623	110.946	105.773	126.098
	1538.92	144.33	110.887	106.684	128.251
	1540.85	143.568	110.738	106.507	129.624
	1542.77	142.65	110.452	106.798	130.037
	1544.7	141.818	110.176	107.238	131.022
	1546.63	141.149	109.968	107.748	132.283
	1548.56	140.666	109.787	108.517	133.387
	1550.49	140.334	109.617	109.535	134.616
	1552.42	140.123	109.467	110.567	135.439
	1554.34	139.855	109.358	111.662	136.309
	1556.27	139.381	109.269	112.821	136.956
	1558.2	138.444	109.131	113.402	136.694
	1560.13	136.508	108.927	112.808	136.667
	1562.06	134.757	108.685	113.256	136.667
	1563.99	132.709	108.468	113.385	136.612
	1565.91	129.366	108.3	113.042	136.365
	1567.84	125.141	108.161	112.171	135.891
	1569.77	119.665	107.985	110.296	134.752
	1571.7	114.814	107.747	108.153	133.549
	1573.63	111.781	107.521	106.574	132.883
	1575.56	110.853	107.24	103.115	130.929
	1577.49	112.934	106.928	99.3075	128.485
	1579.41	115.001	106.731	98.0629	127.296
	1581.34	115.206	106.674	98.0583	126.215
	1583.27	117.073	106.657	99.003	125.097
	1585.2	122.532	106.59	101.344	124.752
	1587.13	127.395	106.455	103.978	124.765
	1589.06	128.786	106.301	105.661	125.006
	1590.98	127.33	106.125	106.113	125.346
	1592.91	124.301	105.926	105.794	125.876
	1594.84	120.18	105.701	104.92	126.071
	1596.77	115.499	105.476	104.423	126.001
	1598.7	110.596	105.193	105.124	126.088
	1600.63	105.881	104.875	107.176	127.049
	1602.56	102.419	104.504	110.137	128.713
	1604.48	101.563	104.06	113.225	130.955
	1606.41	103.261	103.587	115.679	133.288
	1608.34	106.286	103.165	117.165	135.153
	1610.27	109.712	102.815	118.123	136.411
	1612.2	113.231	102.554	118.697	137.278
	1614.13	116.02	102.31	118.883	137.636
	1616.06	117.777	101.943	118.096	137.012
	1617.98	118.805	101.347	117.058	136.088
	1619.91	119.745	100.755	116.802	135.656
	1621.84	121.122	100.211	116.74	134.786
	1623.77	121.938	99.7471	116.716	133.311
	1625.7	120.95	99.4828	117.006	132.337
	1627.63	117.747	99.3231	117.127	131.499
	1629.55	113.255	99.1174	117.234	130.518
	1631.48	110.01	98.8402	117.61	130.009
	1633.41	110.03	98.5288	118.206	129.821
	1635.34	115.253	98.1266	118.628	129.413
	1637.27	123.919	97.6642	119.031	129.812
	1639.2	130.975	97.0908	119.613	131.072
	1641.12	136.65	96.4169	120.331	132.568
	1643.05	140.593	95.6714	120.955	134.224
	1644.98	143.128	94.8904	121.408	135.683
	1646.91	144.941	93.7884	121.941	137.537
	1648.84	146.144	92.7605	122.572	139.433
	1650.77	146.837	92.1085	122.749	139.967
	1652.7	147.735	91.5757	122.679	139.967
	1654.62	148.491	91.406	122.995	140.77
	1656.55	148.927	91.9795	123.482	141.686
	1658.48	149.267	93.1372	123.767	142.28
	1660.41	149.555	94.756	124.001	142.653
	1662.34	149.766	96.7814	124.31	143.023
	1664.27	149.947	99.1379	124.534	143.489
	1666.19	150.073	101.325	124.799	143.785
	1668.12	150.183	103.521	125.023	143.974
	1670.05	150.256	105.875	125.173	144.283
	1671.98	150.259	107.262	125.283	144.407
	1673.91	150.25	107.071	125.316	144.4
	1675.84	150.237	105.205	125.288	144.56
	1677.77	150.206	104.045	125.603	144.696
	1679.69	150.126	105.681	126.009	144.891
	1681.62	150.007	109.213	126.444	145.173
	1683.55	149.862	113.059	126.552	145.652
	1685.48	149.734	116.185	126.656	145.781
	1687.41	149.58	117.466	126.764	145.26
	1689.34	149.469	117.989	126.967	145.225
	1691.27	149.387	118.362	127.202	145.515
	1693.19	149.343	118.623	127.431	145.849
	1695.12	149.288	118.813	127.627	146.15
	1697.05	149.218	118.964	127.759	146.006
	1698.98	149.093	118.893	127.779	145.47
	1700.91	149.04	118.916	128.029	145.512
	1702.84	148.972	118.913	128.16	146.219
	1704.77	148.935	118.901	128.201	146.63
	1706.69	148.871	118.889	128.366	146.606
	1708.62	148.819	118.859	128.376	146.377
	1710.55	148.781	118.886	128.257	146.339
	1712.48	148.729	118.972	128.336	146.244
	1714.41	148.614	119.069	128.563	146.174
	1716.34	148.423	119.11	128.728	146.182
	1718.26	148.161	119.123	128.79	146.772
	1720.19	147.916	119.108	128.758	146.784
	1722.12	147.741	119.069	128.626	146.396
	1724.05	147.561	119.063	128.495	146.432
	1725.98	147.484	119.103	128.497	146.631
	1727.91	147.462	119.092	128.6	146.574
	1729.84	147.476	119.099	128.815	146.663
	1731.76	147.472	119.081	128.864	146.429
	1733.69	147.477	119.056	128.919	146.034
	1735.62	147.439	119.019	128.967	146.08
	1737.55	147.387	118.931	128.98	146.312
	1739.48	147.298	118.844	129.026	146.503
	1741.41	147.176	118.732	128.931	146.709
	1743.33	147.071	118.632	128.82	146.635
	1745.26	147.052	118.626	128.972	146.364
	1747.19	147.023	118.66	129.074	146.024
	1749.12	146.924	118.686	129.221	145.894
	1751.05	146.803	118.687	129.161	146.076
	1752.98	146.759	118.671	128.956	146.307
	1754.9	146.693	118.592	128.801	146.239
	1756.83	146.585	118.559	128.778	146.423
	1758.76	146.462	118.55	128.844	146.459
	1760.69	146.39	118.543	128.796	146.472
	1762.62	146.322	118.536	128.902	146.675
	1764.55	146.274	118.488	128.933	146.559
	1766.48	146.2	118.447	128.918	146.602
	1768.4	146.073	118.406	128.86	146.861
	1770.33	145.962	118.323	128.861	146.96
	1772.26	145.867	118.255	129.154	146.62
	1774.19	145.73	118.183	129.272	146.218
	1776.12	145.625	118.114	128.998	146.134
	1778.05	145.531	118.058	128.759	145.993
	1779.97	145.416	117.973	128.502	146.031
	1781.9	145.328	117.909	128.646	146.263
	1783.83	145.277	117.86	128.752	146.248
	1785.76	145.272	117.83	128.846	146.231
	1787.69	145.298	117.798	129	146.027
	1789.62	145.27	117.755	128.967	145.945
	1791.55	145.167	117.737	128.844	145.892
	1793.47	145.1	117.747	128.958	145.839
	1795.4	145.097	117.682	128.848	145.939
	1797.33	145.138	117.57	128.426	146.094
	1799.26	145.141	117.472	128.364	146.299
	1801.19	145.108	117.425	128.618	146.433
	1803.12	145.034	117.391	128.698	146.424
	1805.05	144.994	117.346	128.567	146.156
	1806.97	144.887	117.284	128.393	146.076
	1808.9	144.736	117.185	128.417	146.024
	1810.83	144.608	117.068	128.583	146.219
	1812.76	144.618	116.976	128.63	146.199
	1814.69	144.704	116.913	128.641	146.249
	1816.62	144.74	116.893	128.837	146.207
	1818.54	144.692	116.831	128.935	145.897
	1820.47	144.662	116.755	128.658	145.628
	1822.4	144.642	116.724	128.388	145.76
	1824.33	144.59	116.687	128.39	146.121
	1826.26	144.518	116.608	128.587	146.191
	1828.19	144.455	116.535	128.595	146.008
	1830.12	144.375	116.498	128.487	146.326
	1832.04	144.256	116.415	128.244	146.168
	1833.97	144.196	116.371	128.088	145.877
	1835.9	144.167	116.4	128.171	145.792
	1837.83	144.167	116.419	128.272	145.763
	1839.76	144.13	116.419	128.067	145.717
	1841.69	144.095	116.41	128.173	145.583
	1843.61	144.059	116.436	128.516	145.302
	1845.54	144.008	116.423	128.395	145.291
	1847.47	143.96	116.354	128.021	145.449
	1849.4	143.967	116.347	128.305	145.545
	1851.33	143.95	116.328	128.748	145.556
	1853.26	143.882	116.281	128.533	145.6
	1855.18	143.776	116.236	128.132	145.598
	1857.11	143.764	116.219	128.168	145.498
	1859.04	143.757	116.172	128.202	145.298
	1860.97	143.697	116.09	127.985	145.286
	1862.9	143.607	116.022	127.999	145.459
	1864.83	143.516	116.008	127.849	145.343
	1866.76	143.401	115.969	127.69	145.185
	1868.68	143.34	115.91	127.881	145.04
	1870.61	143.316	115.85	128.089	145.025
	1872.54	143.382	115.779	128.007	145.177
	1874.47	143.41	115.708	127.536	145.423
	1876.4	143.364	115.697	127.049	145.189
	1878.33	143.287	115.736	127.524	144.996
	1880.26	143.193	115.707	128.091	145.095
	1882.18	143.105	115.634	128.186	145.014
	1884.11	143.02	115.596	128.16	144.951
	1886.04	142.992	115.511	127.631	144.972
	1887.97	142.89	115.357	127.162	145.125
	1889.9	142.748	115.334	127.434	145.218
	1891.83	142.62	115.326	127.532	145.196
	1893.75	142.528	115.345	127.525	145.41
	1895.68	142.386	115.365	127.58	145.571
	1897.61	142.271	115.368	127.469	145.346
	1899.54	142.199	115.433	127.32	144.984
	1901.47	142.131	115.469	127.392	144.6
	1903.4	142.005	115.437	127.337	144.278
	1905.33	141.897	115.43	126.971	144.519
	1907.25	141.701	115.374	126.758	145.144
	1909.18	141.522	115.245	126.971	145.311
	1911.11	141.348	115.17	127.081	144.949
	1913.04	141.177	115.214	127.176	144.877
	1914.97	141.046	115.213	127.027	144.731
	1916.9	141.095	115.187	126.668	144.571
	1918.82	141.261	115.197	126.521	144.89
	1920.75	141.462	115.119	126.454	144.861
	1922.68	141.645	115.033	126.13	144.924
	1924.61	141.74	115.076	126.025	144.922
	1926.54	141.785	115.084	126.58	144.783
	1928.47	141.826	115.074	126.511	144.393
	1930.39	141.816	115.193	125.864	144.119
	1932.32	141.838	115.309	125.85	144.523
	1934.25	141.881	115.31	126.516	145.073
	1936.18	141.778	115.265	126.459	145.209
	1938.11	141.739	115.173	126.213	144.808
	1940.04	141.753	115.031	126.132	144.162
	1941.97	141.618	115.006	126.051	144.189
	1943.89	141.431	115.067	126.08	144.386
	1945.82	141.439	115.039	125.994	145.17
	1947.75	141.466	114.88	125.603	145.697
	1949.68	141.556	114.894	125.479	145.447
	1951.61	141.704	114.928	124.851	144.946
	1953.54	141.905	114.796	124.322	144.914
	1955.46	141.99	114.752	124.348	144.984
	1957.39	142.081	114.828	124.263	145.509
	1959.32	142.074	114.93	124.276	145.492
	1961.25	141.952	115.025	125.475	144.495
	1963.18	141.834	114.901	126.079	143.713
	1965.11	141.895	114.645	125.195	143.769
	1967.04	141.886	114.438	124.317	144.091
	1968.96	141.967	114.418	124.615	144.418
	1970.89	141.819	114.436	125.368	144.44
	1972.82	141.49	114.534	124.372	143.765
	1974.75	141.509	114.56	122.612	144.165
	1976.68	141.41	114.404	121.671	144.404
	1978.61	140.969	114.301	122.764	143.545
	1980.54	140.861	114.33	123.366	142.736
	1982.46	140.97	114.324	123.743	142.895
	1984.39	140.99	114.246	124.231	143.066
	1986.32	140.984	114.23	123.089	143.308
	1988.25	140.952	114.229	122.373	144.14
	1990.18	140.953	114.198	123.815	145.325
	1992.11	140.91	114.221	125.104	145.009
	1994.04	140.815	114.308	124.881	144.111
	1995.96	140.802	114.468	124.3	144.061
	1997.89	140.98	114.542	124.879	143.602
	1999.82	141.194	114.353	125.646	143.491
	2001.75	141.25	114.12	126.093	143.962
	2003.68	140.986	114.22	125.042	143.663
	2005.61	140.76	114.314	124.796	144.079
	2007.53	140.607	114.107	124.896	144.295
	2009.46	140.494	114.079	123.816	143.63
	2011.39	140.251	114.216	123.055	143.123
	2013.32	140.257	114.425	123.979	143.799
	2015.25	140.36	114.468	125.281	143.511
	2017.18	140.05	114.14	125.192	143.159
	2019.11	139.934	113.881	124.605	144.078
	2021.03	140.485	113.857	125.116	145.139
	2022.96	140.729	114.244	126.613	144.806
	2024.89	140.622	114.739	127.428	144.317
	2026.82	140.621	114.703	124.976	145.107
	2028.75	140.763	114.6	121.711	143.996
	2030.68	140.814	114.52	121.04	142.573
	2032.6	140.89	114.45	122.557	142.617
	2034.53	140.725	114.352	124.034	144.358
	2036.46	140.322	114.438	124.345	145.435
	2038.39	140.021	114.709	124.038	145.247
	2040.32	140.009	114.665	123.85	144.098
	2042.25	140.097	114.288	123.656	142.898
	2044.17	140.101	114.069	123.707	142.4
	2046.1	140.139	114.156	124.902	142.726
	2048.03	140.145	114.104	125.431	142.871
	2049.96	140.084	113.885	125.377	142.48
	2051.89	140.094	113.936	125.095	143.283
	2053.82	140.274	114.132	124.906	144.347
	2055.75	140.377	114.066	124.305	143.978
	2057.67	140.358	113.929	124.51	143.782
	2059.6	140.167	113.953	125.184	144.193
	2061.53	140.092	114.021	126.348	144.73
	2063.46	140.047	113.982	127.074	144.748
	2065.39	139.968	113.946	126.584	144.406
	2067.32	139.922	113.933	126.4	144.119
	2069.24	139.975	113.983	126.644	143.936
	2071.17	139.979	113.956	126.136	143.857
	2073.1	139.82	113.89	125.418	144.088
	2075.03	139.707	113.978	125.794	144.358
	2076.96	139.725	113.992	126.506	144.602
	2078.89	139.625	113.91	126.164	144.512
	2080.82	139.499	113.836	125.77	143.966
	2082.74	139.417	113.794	126.043	143.395
	2084.67	139.348	113.837	126.458	143.378
	2086.6	139.33	113.838	126.593	144.14
	2088.53	139.362	113.809	126.238	144.451
	2090.46	139.34	113.765	126.039	144.352
	2092.39	139.266	113.726	126.38	144.236
	2094.32	139.271	113.74	126.584	144.163
	2096.24	139.26	113.716	126.321	144.175
	2098.17	139.156	113.691	126.869	144.843
	2100.1	139.039	113.639	127.427	144.862
	2102.03	138.934	113.634	127.138	144.57
	2103.96	138.821	113.725	127.018	144.857
	2105.89	138.754	113.66	127.338	144.791
	2107.81	138.783	113.54	127.173	144.624
	2109.74	138.766	113.599	126.547	144.856
	2111.67	138.674	113.664	126.701	144.645
	2113.6	138.605	113.646	127.292	143.929
	2115.53	138.552	113.625	126.815	143.745
	2117.46	138.533	113.627	125.987	144.319
	2119.39	138.561	113.575	125.702	145.076
	2121.31	138.621	113.473	126.389	145.441
	2123.24	138.634	113.375	127.01	145.546
	2125.17	138.67	113.323	126.969	145.939
	2127.1	138.666	113.348	126.517	146.413
	2129.03	138.774	113.378	126.149	146.481
	2130.96	138.865	113.449	126.484	146.651
	2132.88	138.873	113.524	126.549	146.93
	2134.81	138.845	113.441	126.085	146.329
	2136.74	138.884	113.422	126.826	145.818
	2138.67	138.89	113.508	127.637	146.037
	2140.6	138.885	113.504	126.967	145.73
	2142.53	139.015	113.31	126.858	145.173
	2144.45	139.093	113.12	127.287	145.165
	2146.38	138.907	113.233	126.592	145.581
	2148.31	138.727	113.459	126.064	145.814
	2150.24	138.89	113.409	127.038	145.635
	2152.17	139.244	113.471	126.836	145.234
	2154.1	139.449	113.634	125.647	145.645
	2156.03	139.456	113.487	125.212	146.532
	2157.95	139.431	113.321	125.739	146.614
	2159.88	139.199	113.541	124.36	146.069
	2161.81	138.883	113.784	124.117	145.212
	2163.74	138.365	113.546	124.266	143.233
	2165.67	138.255	113.166	123.704	141.978
	2167.6	138.311	113.119	124.514	142.013
	2169.53	138.414	113.008	125.832	143.439
	2171.45	138.526	112.862	126.243	144.54
	2173.38	138.505	113.07	127.587	145.338
	2175.31	138.401	113.442	129.35	145.761
	2177.24	138.371	113.653	129.157	145.461
	2179.17	138.387	113.53	127.518	144.995
	2181.1	138.405	113.373	127.024	144.419
	2183.02	138.262	113.22	127.797	144.191
	2184.95	138.248	113.136	126.958	144.506
	2186.88	138.306	113.117	124.936	145.114
	2188.81	138.328	113.07	125.071	144.966
	2190.74	138.288	112.966	126.163	144.06
	2192.67	138.3	112.817	126.658	143.839
	2194.59	138.29	112.857	127.238	144.258
	2196.52	138.267	113.054	126.8	145.036
	2198.45	138.3	113.107	126.519	145.43
	2200.38	138.423	113.069	127.243	144.872
	2202.31	138.411	112.959	127.989	144.725
	2204.24	138.223	112.963	127.978	144.935
	2206.17	138.196	113.098	127.711	144.829
	2208.09	138.13	112.97	127.577	144.655
	2210.02	138.044	112.824	128.014	145.12
	2211.95	138.075	112.824	127.811	145.525
	2213.88	138.131	112.951	127.84	145.282
	2215.81	138.013	113.072	128.555	144.733
	2217.74	137.979	113.009	129.04	144.375
	2219.66	137.988	112.845	128.912	143.864
	2221.59	137.959	112.727	128.318	143.767
	2223.52	137.811	112.739	127.521	143.674
	2225.45	137.726	112.897	127.495	143.996
	2227.38	137.797	112.95	128.095	144.643
	2229.31	137.778	112.85	128.873	144.92
	2231.24	137.695	112.757	129.28	144.655
	2233.16	137.834	112.617	129.089	144.604
	2235.09	137.932	112.561	128.401	144.744
	2237.02	137.863	112.699	128.323	144.391
	2238.95	137.811	112.826	128.807	144.24
	2240.88	137.853	112.816	128.433	144.454
	2242.81	137.93	112.756	128.326	144.897
	2244.74	137.944	112.689	128.601	144.948
	2246.66	137.935	112.645	128.695	144.796
	2248.59	137.917	112.651	128.836	144.905
	2250.52	137.903	112.669	129.402	144.939
	2252.45	137.886	112.688	129.532	144.707
	2254.38	137.726	112.672	129.078	144.405
	2256.31	137.6	112.695	129.202	144.295
	2258.24	137.662	112.722	129.826	144.471
	2260.16	137.716	112.688	129.781	144.424
	2262.09	137.672	112.662	129.552	144.362
	2264.02	137.53	112.669	129.447	144.293
	2265.95	137.458	112.712	129.594	144.291
	2267.88	137.465	112.672	129.842	144.447
	2269.8	137.476	112.607	129.724	144.602
	2271.73	137.39	112.644	129.408	144.554
	2273.66	137.262	112.629	129.518	144.487
	2275.59	137.195	112.56	129.515	144.168
	2277.52	137.194	112.556	129.332	143.864
	2279.45	137.157	112.59	129.342	143.63
	2281.38	137.1	112.603	129.777	143.398
	2283.3	137.011	112.557	130.011	143.329
	2285.23	136.976	112.551	129.709	143.241
	2287.16	137.035	112.589	129.601	143.016
	2289.09	137.071	112.569	129.699	143.045
	2291.02	137.018	112.505	129.865	143.13
	2292.95	136.986	112.507	129.786	143.06
	2294.88	137.006	112.517	129.681	142.768
	2296.8	137.018	112.523	129.632	142.475
	2298.73	136.987	112.551	129.485	142.419
	2300.66	136.924	112.58	129.839	142.447
	2302.59	136.863	112.594	130.354	142.534
	2304.52	136.83	112.599	130.46	142.517
	2306.45	136.825	112.591	130.33	142.356
	2308.38	136.83	112.566	130.275	142.271
	2310.3	136.848	112.523	130.374	142.498
	2312.23	136.839	112.441	130.534	142.995
	2314.16	136.781	112.369	130.783	143.563
	2316.09	136.608	112.325	130.761	143.747
	2318.02	136.436	112.302	130.833	143.805
	2319.95	136.336	112.325	131.014	143.698
	2321.87	136.214	112.35	131.055	143.413
	2323.8	136.084	112.272	130.745	142.762
	2325.73	136.095	112.201	130.613	142.665
	2327.66	136.19	112.256	131.063	143.279
	2329.59	136.279	112.297	131.557	144.1
	2331.52	136.363	112.262	131.728	144.747
	2333.45	136.453	112.238	131.951	145.339
	2335.37	136.525	112.227	132.1	146.196
	2337.3	136.648	112.206	131.504	146.604
	2339.23	136.752	112.215	130.867	146.25
	2341.16	136.751	112.218	131.017	145.454
	2343.09	136.843	112.192	131.051	145.066
	2345.02	137.058	112.199	130.331	145.221
	2346.94	137.061	112.171	129.901	145.315
	2348.87	136.871	112.068	130.619	145.517
	2350.8	136.824	112.006	131.24	145.853
	2352.73	136.878	111.993	131.272	146.001
	2354.66	136.746	111.99	131.37	145.829
	2356.59	136.678	112.103	131.21	145.414
	2358.51	136.842	112.133	130.817	145.208
	2360.44	136.939	112.106	130.679	145.401
	2362.37	136.919	112.067	130.813	145.815
	2364.3	136.904	112.031	130.572	145.715
	2366.23	136.96	112.069	130.385	145.593
	2368.16	137.044	112.096	130.341	145.462
	2370.09	136.986	112.103	130.384	145.481
	2372.01	136.847	112.126	130.529	145.993
	2373.94	136.871	112.106	130.623	146.973
	2375.87	136.943	112.056	130.451	147.282
	2377.8	136.979	111.971	130.346	146.329
	2379.73	137.007	111.894	130.171	144.574
	2381.66	136.942	111.868	130.141	143.28
	2383.59	136.763	111.881	130.166	143.024
	2385.51	136.606	111.91	130.162	143.639
	2387.44	136.508	111.907	130.171	144.522
	2389.37	136.413	111.872	130.124	145.088
	2391.3	136.327	111.831	129.976	145.355
	2393.23	136.3	111.829	129.802	145.468
	2395.16	136.315	111.838	129.804	145.338
	2397.08	136.326	111.833	129.791	145.257
	2399.01	136.303	111.811	129.644	145.197
	2400.94	136.248	111.786	129.522	145.135
	2402.87	136.203	111.788	129.512	145.196
	2404.8	136.191	111.755	129.576	145.153
	2406.73	136.136	111.731	129.619	145.026
	2408.66	136.076	111.735	129.713	144.999
	2410.58	136.072	111.719	129.637	145.017
	2412.51	136.077	111.735	129.327	144.858
	2414.44	136.042	111.747	129.16	144.686
	2416.37	135.982	111.758	129.161	144.737
	2418.3	135.924	111.775	129.208	144.757
	2420.23	135.886	111.748	129.336	144.722
	2422.15	135.85	111.702	129.474	144.814
	2424.08	135.785	111.673	129.313	144.684
	2426.01	135.711	111.654	129.136	144.539
	2427.94	135.69	111.647	129.008	144.425
	2429.87	135.729	111.654	128.964	144.403
	2431.8	135.747	111.668	128.975	144.43
	2433.72	135.773	111.642	129.098	144.486
	2435.65	135.803	111.596	129.32	144.439
	2437.58	135.782	111.597	129.469	144.352
	2439.51	135.704	111.59	129.432	144.323
	2441.44	135.63	111.565	129.331	144.317
	2443.37	135.569	111.511	129.227	144.232
	2445.3	135.489	111.475	129.079	144.16
	2447.22	135.438	111.512	128.846	144.13
	2449.15	135.456	111.506	128.562	144.163
	2451.08	135.448	111.448	128.579	144.228
	2453.01	135.395	111.459	128.776	144.004
	2454.94	135.355	111.496	128.696	143.721
	2456.87	135.346	111.487	128.471	143.901
	2458.8	135.336	111.431	128.504	144.309
	2460.72	135.33	111.388	128.662	144.44
	2462.65	135.302	111.39	128.689	144.275
	2464.58	135.291	111.408	128.581	143.989
	2466.51	135.302	111.375	128.535	143.937
	2468.44	135.306	111.349	128.555	144.059
	2470.37	135.277	111.358	128.658	144.218
	2472.29	135.254	111.38	128.72	144.192
	2474.22	135.278	111.411	128.489	143.917
	2476.15	135.265	111.404	128.179	143.755
	2478.08	135.22	111.367	128.092	143.928
	2480.01	135.184	111.383	128.142	144.062
	2481.94	135.217	111.414	128.072	144.115
	2483.86	135.263	111.386	127.999	144.052
	2485.79	135.241	111.341	128.123	143.916
	2487.72	135.203	111.319	127.98	143.848
	2489.65	135.182	111.335	127.815	144.009
	2491.58	135.18	111.358	127.932	144.131
	2493.51	135.194	111.379	127.987	143.995
	2495.44	135.189	111.367	127.939	143.831
	2497.36	135.195	111.363	127.944	143.785
	2499.29	135.196	111.399	127.714	143.892
	2501.22	135.135	111.43	127.526	143.922
	2503.15	135.073	111.422	127.622	143.694
	2505.08	135.023	111.413	127.767	143.472
	2507.01	134.907	111.437	127.62	143.403
	2508.93	134.803	111.421	127.352	143.445
	2510.86	134.72	111.326	127.171	143.635
	2512.79	134.59	111.312	127.278	143.837
	2514.72	134.453	111.38	127.563	143.849
	2516.65	134.358	111.43	127.488	143.763
	2518.58	134.329	111.445	127.437	143.687
	2520.51	134.391	111.419	127.429	143.589
	2522.43	134.511	111.387	127.383	143.61
	2524.36	134.63	111.393	127.361	143.59
	2526.29	134.697	111.42	127.471	143.355
	2528.22	134.688	111.436	127.611	143.302
	2530.15	134.654	111.423	127.715	143.356
	2532.08	134.637	111.353	127.741	143.32
	2534.01	134.629	111.314	127.638	143.394
	2535.93	134.601	111.327	127.362	143.4
	2537.86	134.563	111.325	127.129	143.275
	2539.79	134.537	111.296	127.066	143.174
	2541.72	134.491	111.242	127.02	143.241
	2543.65	134.482	111.218	126.664	143.283
	2545.58	134.57	111.273	126.606	143.25
	2547.51	134.676	111.294	126.827	143.263
	2549.43	134.755	111.262	126.841	143.344
	2551.36	134.798	111.218	126.853	143.421
	2553.29	134.833	111.161	126.888	143.341
	2555.22	134.854	111.118	126.751	143.108
	2557.15	134.847	111.117	126.623	142.966
	2559.07	134.828	111.1	126.511	142.936
	2561	134.786	111.1	126.574	143.028
	2562.93	134.712	111.098	126.707	143.128
	2564.86	134.635	111.053	126.703	143.086
	2566.79	134.57	111.033	126.565	142.97
	2568.72	134.49	111.061	126.416	143.029
	2570.65	134.442	111.1	126.454	143.108
	2572.57	134.445	111.093	126.595	143.08
	2574.5	134.417	111.076	126.685	143.002
	2576.43	134.348	111.084	126.648	142.988
	2578.36	134.275	111.082	126.552	143.096
	2580.29	134.211	111.102	126.417	143.117
	2582.22	134.123	111.153	126.203	143.018
	2584.15	134.035	111.154	126.054	142.878
	2586.07	133.947	111.12	126.248	142.881
	2588	133.803	111.106	126.452	142.899
	2589.93	133.67	111.126	126.453	142.749
	2591.86	133.608	111.106	126.302	142.582
	2593.79	133.627	111.038	126.219	142.607
	2595.72	133.671	110.996	126.408	142.554
	2597.64	133.711	110.983	126.719	142.522
	2599.57	133.745	110.956	126.829	142.618
	2601.5	133.766	110.949	126.722	142.724
	2603.43	133.766	110.981	126.683	142.769
	2605.36	133.744	110.98	126.746	142.844
	2607.29	133.714	110.915	126.556	142.913
	2609.22	133.677	110.92	126.395	142.766
	2611.14	133.593	110.95	126.344	142.555
	2613.07	133.505	110.941	126.309	142.578
	2615	133.441	110.938	126.325	142.594
	2616.93	133.353	110.932	126.307	142.588
	2618.86	133.202	110.903	126.421	142.664
	2620.79	133.034	110.889	126.532	142.602
	2622.72	132.896	110.896	126.447	142.492
	2624.64	132.803	110.897	126.396	142.498
	2626.57	132.773	110.89	126.452	142.524
	2628.5	132.777	110.87	126.432	142.492
	2630.43	132.82	110.853	126.389	142.423
	2632.36	132.908	110.853	126.443	142.377
	2634.29	133.025	110.876	126.574	142.432
	2636.21	133.146	110.886	126.59	142.439
	2638.14	133.213	110.872	126.474	142.419
	2640.07	133.193	110.862	126.384	142.387
	2642	133.132	110.841	126.428	142.434
	2643.93	133.046	110.815	126.494	142.462
	2645.86	132.907	110.812	126.562	142.408
	2647.78	132.717	110.805	126.545	142.422
	2649.71	132.518	110.793	126.524	142.508
	2651.64	132.302	110.769	126.529	142.537
	2653.57	132.075	110.74	126.59	142.508
	2655.5	131.909	110.709	126.545	142.519
	2657.43	131.84	110.668	126.457	142.582
	2659.36	131.822	110.623	126.493	142.622
	2661.28	131.845	110.585	126.587	142.698
	2663.21	131.9	110.554	126.625	142.772
	2665.14	131.95	110.528	126.625	142.915
	2667.07	131.984	110.5	126.66	143.109
	2669	132.04	110.476	126.658	143.098
	2670.93	132.105	110.452	126.654	143
	2672.86	132.164	110.427	126.619	143.071
	2674.78	132.243	110.419	126.643	143.112
	2676.71	132.358	110.414	126.811	143.085
	2678.64	132.476	110.392	126.824	143.131
	2680.57	132.576	110.365	126.688	143.112
	2682.5	132.685	110.344	126.65	143.045
	2684.43	132.818	110.322	126.677	143.026
	2686.35	132.961	110.302	126.7	143.098
	2688.28	133.091	110.298	126.64	143.115
	2690.21	133.207	110.305	126.606	143.044
	2692.14	133.313	110.319	126.649	143.022
	2694.07	133.382	110.327	126.745	143.033
	2696	133.422	110.323	126.768	143.06
	2697.93	133.447	110.31	126.702	143.145
	2699.85	133.474	110.309	126.656	143.179
	2701.78	133.531	110.323	126.79	143.185
	2703.71	133.613	110.35	126.99	143.177
	2705.64	133.71	110.366	126.99	143.185
	2707.57	133.778	110.363	126.88	143.151
	2709.5	133.826	110.368	126.897	143.132
	2711.42	133.875	110.384	126.969	143.143
	2713.35	133.923	110.396	126.977	143.133
	2715.28	133.964	110.391	126.924	143.129
	2717.21	134.003	110.39	126.833	143.166
	2719.14	134.044	110.382	126.819	143.205
	2721.07	134.068	110.367	126.85	143.261
	2722.99	134.064	110.375	126.921	143.265
	2724.92	134.038	110.39	126.969	143.196
	2726.85	133.993	110.378	126.931	143.241
	2728.78	133.947	110.367	126.862	143.287
	2730.71	133.906	110.378	126.884	143.248
	2732.64	133.874	110.371	126.959	143.269
	2734.57	133.851	110.364	126.949	143.337
	2736.49	133.844	110.382	126.957	143.309
	2738.42	133.848	110.398	127.075	143.252
	2740.35	133.849	110.381	127.248	143.238
	2742.28	133.837	110.358	127.429	143.249
	2744.21	133.813	110.338	127.483	143.32
	2746.14	133.784	110.325	127.45	143.382
	2748.07	133.736	110.329	127.502	143.328
	2749.99	133.676	110.323	127.47	143.251
	2751.92	133.619	110.304	127.204	143.25
	2753.85	133.574	110.28	127.085	143.315
	2755.78	133.552	110.263	127.198	143.302
	2757.71	133.557	110.262	127.365	143.314
	2759.64	133.576	110.263	127.343	143.396
	2761.56	133.608	110.25	127.284	143.462
	2763.49	133.645	110.223	127.36	143.397
	2765.42	133.68	110.194	127.489	143.362
	2767.35	133.711	110.168	127.572	143.499
	2769.28	133.724	110.143	127.599	143.55
	2771.21	133.718	110.103	127.539	143.459
	2773.14	133.699	110.046	127.534	143.402
	2775.06	133.635	109.995	127.6	143.383
	2776.99	133.539	109.959	127.624	143.392
	2778.92	133.448	109.933	127.61	143.445
	2780.85	133.387	109.927	127.624	143.49
	2782.78	133.366	109.942	127.652	143.53
	2784.71	133.389	109.957	127.647	143.487
	2786.64	133.45	109.966	127.796	143.446
	2788.56	133.543	109.98	127.967	143.412
	2790.49	133.636	109.999	128.037	143.381
	2792.42	133.707	110.037	127.99	143.461
	2794.35	133.752	110.054	127.979	143.662
	2796.28	133.779	110.041	128.015	143.677
	2798.2	133.81	110.021	127.985	143.506
	2800.13	133.836	110.002	127.942	143.402
	2802.06	133.843	109.989	127.975	143.395
	2803.99	133.835	109.966	128.018	143.417
	2805.92	133.825	109.93	128.074	143.477
	2807.85	133.819	109.905	128.111	143.495
	2809.78	133.809	109.887	128.156	143.519
	2811.7	133.774	109.849	128.211	143.553
	2813.63	133.742	109.834	128.189	143.549
	2815.56	133.722	109.817	128.138	143.509
	2817.49	133.709	109.799	128.096	143.467
	2819.42	133.697	109.794	128.021	143.433
	2821.35	133.691	109.779	128.049	143.479
	2823.28	133.672	109.752	128.128	143.583
	2825.2	133.641	109.739	128.09	143.517
	2827.13	133.615	109.719	128.022	143.345
	2829.06	133.588	109.661	127.92	143.318
	2830.99	133.575	109.626	127.874	143.433
	2832.92	133.578	109.598	127.92	143.505
	2834.85	133.558	109.548	127.948	143.488
	2836.78	133.521	109.499	127.947	143.486
	2838.7	133.492	109.455	127.924	143.528
	2840.63	133.457	109.388	127.888	143.557
	2842.56	133.38	109.31	127.907	143.587
	2844.49	133.28	109.247	127.89	143.619
	2846.42	133.199	109.171	127.811	143.736
	2848.34	133.153	109.065	127.825	143.963
	2850.27	133.138	108.98	127.904	144.105
	2852.2	133.142	108.947	127.877	144.112
	2854.13	133.141	108.952	127.855	144.129
	2856.06	133.143	108.969	127.811	144.094
	2857.99	133.156	108.992	127.763	144.008
	2859.92	133.14	109.036	127.669	143.948
	2861.84	133.13	109.076	127.515	144.01
	2863.77	133.118	109.087	127.406	144.124
	2865.7	133.092	109.075	127.32	144.196
	2867.63	133.102	109.072	127.287	144.29
	2869.56	133.132	109.039	127.43	144.432
	2871.49	133.145	108.983	127.571	144.562
	2873.42	133.153	108.96	127.545	144.589
	2875.34	133.162	108.927	127.445	144.511
	2877.27	133.161	108.843	127.472	144.491
	2879.2	133.137	108.733	127.539	144.544
	2881.13	133.108	108.627	127.567	144.736
	2883.06	133.094	108.506	127.673	144.976
	2884.99	133.058	108.347	127.694	145.049
	2886.91	132.965	108.148	127.608	145.084
	2888.84	132.852	107.93	127.601	145.096
	2890.77	132.74	107.722	127.636	145.072
	2892.7	132.622	107.554	127.663	145.075
	2894.63	132.522	107.499	127.707	145.145
	2896.56	132.471	107.64	127.727	145.208
	2898.49	132.47	107.928	127.811	145.299
	2900.41	132.502	108.228	127.928	145.384
	2902.34	132.543	108.403	127.981	145.372
	2904.27	132.578	108.42	128.007	145.354
	2906.2	132.602	108.356	128.074	145.274
	2908.13	132.61	108.264	128.014	145.153
	2910.06	132.604	108.203	127.993	145.143
	2911.99	132.563	108.233	128.049	145.123
	2913.91	132.488	108.307	128.047	145.012
	2915.84	132.386	108.375	127.924	144.976
	2917.77	132.273	108.466	127.786	144.946
	2919.7	132.175	108.527	127.732	144.857
	2921.63	132.089	108.552	127.633	144.922
	2923.56	131.997	108.621	127.485	144.912
	2925.48	131.906	108.689	127.383	144.8
	2927.41	131.815	108.728	127.456	144.683
	2929.34	131.737	108.784	127.681	144.501
	2931.27	131.664	108.843	127.957	144.375
	2933.2	131.583	108.898	128.013	144.395
	2935.13	131.519	108.945	127.87	144.479
	2937.05	131.477	108.997	127.86	144.52
	2938.98	131.448	109.029	127.91	144.508
	2940.91	131.448	109.027	127.983	144.493
	2942.84	131.441	109.007	128.027	144.413
	2944.77	131.388	109.002	128.005	144.318
	2946.7	131.31	109.007	127.958	144.237
	2948.63	131.265	108.978	127.875	144.257
	2950.55	131.231	108.924	127.849	144.427
	2952.48	131.151	108.871	127.85	144.489
	2954.41	131.058	108.838	127.803	144.473
	2956.34	130.984	108.814	127.663	144.546
	2958.27	130.934	108.801	127.387	144.678
	2960.2	130.892	108.806	127.138	144.725
	2962.12	130.834	108.808	127.002	144.784
	2964.05	130.766	108.838	126.925	145.044
	2965.98	130.708	108.875	126.95	145.293
	2967.91	130.661	108.874	126.799	145.484
	2969.84	130.627	108.887	126.814	145.684
	2971.77	130.613	108.912	127.194	145.906
	2973.7	130.634	108.908	127.446	146.115
	2975.62	130.693	108.888	127.581	146.196
	2977.55	130.764	108.876	127.974	146.175
	2979.48	130.791	108.871	128.384	146.129
	2981.41	130.748	108.863	128.637	146.131
	2983.34	130.643	108.855	128.863	146.188
	2985.27	130.477	108.839	128.992	146.251
	2987.2	130.273	108.804	129.188	146.333
	2989.12	130.073	108.78	129.51	146.383
	2991.05	129.868	108.754	129.571	146.199
	2992.98	129.672	108.712	129.408	145.926
	2994.91	129.487	108.664	129.341	145.792
	2996.84	129.319	108.616	129.274	145.729
	2998.77	129.219	108.548	129.195	145.622
	3000.69	129.146	108.482	129.156	145.47
	3002.62	129.055	108.442	129.148	145.234
	3004.55	128.939	108.41	129.177	144.991
	3006.48	128.806	108.367	129.219	144.849
	3008.41	128.693	108.316	129.187	144.707
	3010.34	128.638	108.261	129.192	144.565
	3012.26	128.655	108.205	129.256	144.499
	3014.19	128.774	108.154	129.169	144.332
	3016.12	129.003	108.106	128.901	144.115
	3018.05	129.216	108.062	128.612	143.976
	3019.98	129.27	108.014	128.45	143.773
	3021.91	129.118	107.967	128.559	143.61
	3023.84	128.76	107.905	128.552	143.604
	3025.76	128.273	107.835	128.335	143.526
	3027.69	127.762	107.774	128.334	143.273
	3029.62	127.48	107.723	128.579	143.1
	3031.55	127.689	107.682	128.641	143.017
	3033.48	128.303	107.639	128.455	142.97
	3035.41	129.03	107.599	128.286	142.911
	3037.34	129.613	107.575	128.329	142.91
	3039.26	129.998	107.549	128.44	142.947
	3041.19	130.22	107.53	128.299	142.963
	3043.12	130.339	107.522	128.084	142.901
	3045.05	130.421	107.48	128.07	142.819
	3046.98	130.542	107.389	128.191	142.876
	3048.91	130.757	107.305	128.006	142.927
	3050.83	131.045	107.244	127.692	142.793
	3052.76	131.33	107.182	127.637	142.586
	3054.69	131.522	107.134	127.767	142.542
	3056.62	131.587	107.094	127.787	142.543
	3058.55	131.521	107.059	127.683	142.46
	3060.48	131.35	107.016	127.725	142.349
	3062.41	131.112	106.971	127.86	142.299
	3064.33	130.861	106.961	127.797	142.336
	3066.26	130.7	106.934	127.581	142.393
	3068.19	130.69	106.869	127.537	142.403
	3070.12	130.773	106.807	127.573	142.427
	3072.05	130.877	106.761	127.573	142.445
	3073.98	130.993	106.709	127.645	142.496
	3075.91	131.111	106.651	127.721	142.541
	3077.83	131.193	106.579	127.73	142.5
	3079.76	131.217	106.471	127.785	142.521
	3081.69	131.231	106.386	127.86	142.628
	3083.62	131.229	106.35	127.668	142.669
	3085.55	131.173	106.34	127.443	142.667
	3087.47	131.068	106.332	127.399	142.645
	3089.4	130.938	106.33	127.453	142.583
	3091.33	130.814	106.315	127.472	142.546
	3093.26	130.701	106.252	127.475	142.521
	3095.19	130.569	106.167	127.579	142.491
	3097.12	130.439	106.101	127.652	142.564
	3099.05	130.325	106.023	127.505	142.675
	3100.97	130.203	105.943	127.263	142.735
	3102.9	130.102	105.903	127.136	142.681
	3104.83	130.044	105.845	127.212	142.617
	3106.76	129.986	105.732	127.249	142.623
	3108.69	129.917	105.633	127.147	142.599
	3110.62	129.823	105.603	127.291	142.499
	3112.55	129.703	105.555	127.397	142.405
	3114.47	129.597	105.44	127.262	142.471
	3116.4	129.503	105.342	127.214	142.58
	3118.33	129.399	105.306	127.263	142.57
	3120.26	129.296	105.262	127.157	142.605
	3122.19	129.173	105.189	126.972	142.651
	3124.12	129.018	105.098	126.768	142.515
	3126.05	128.9	104.994	126.701	142.425
	3127.97	128.795	104.9	126.75	142.472
	3129.9	128.662	104.838	126.741	142.555
	3131.83	128.539	104.779	126.717	142.523
	3133.76	128.443	104.714	126.789	142.455
	3135.69	128.332	104.65	126.786	142.533
	3137.61	128.19	104.59	126.667	142.61
	3139.54	128.053	104.527	126.583	142.616
	3141.47	127.959	104.453	126.537	142.599
	3143.4	127.91	104.376	126.501	142.474
	3145.33	127.881	104.307	126.526	142.342
	3147.26	127.84	104.245	126.616	142.456
	3149.19	127.785	104.191	126.641	142.639
	3151.11	127.702	104.149	126.514	142.632
	3153.04	127.573	104.105	126.301	142.488
	3154.97	127.456	104.043	126.2	142.426
	3156.9	127.348	103.995	126.211	142.44
	3158.83	127.197	103.965	126.19	142.392
	3160.76	127.029	103.9	126.241	142.431
	3162.69	126.861	103.81	126.299	142.507
	3164.61	126.685	103.747	126.162	142.466
	3166.54	126.523	103.685	125.957	142.41
	3168.47	126.363	103.644	125.853	142.305
	3170.4	126.182	103.619	125.861	142.177
	3172.33	125.952	103.559	125.881	142.247
	3174.26	125.653	103.479	125.874	142.442
	3176.18	125.3	103.388	125.804	142.433
	3178.11	124.902	103.312	125.76	142.328
	3180.04	124.461	103.271	125.668	142.338
	3181.97	123.981	103.223	125.574	142.4
	3183.9	123.456	103.149	125.636	142.425
	3185.83	122.901	103.064	125.621	142.485
	3187.76	122.272	102.975	125.545	142.491
	3189.68	121.57	102.916	125.637	142.392
	3191.61	120.852	102.871	125.679	142.387
	3193.54	120.102	102.823	125.62	142.488
	3195.47	119.304	102.761	125.478	142.525
	3197.4	118.493	102.681	125.26	142.544
	3199.33	117.708	102.607	125.172	142.559
	3201.26	116.998	102.555	125.247	142.449
	3203.18	116.414	102.477	125.306	142.342
	3205.11	116.001	102.386	125.292	142.298
	3207.04	115.836	102.308	125.277	142.312
	3208.97	115.988	102.247	125.222	142.394
	3210.9	116.496	102.195	125.148	142.383
	3212.83	117.371	102.142	125.148	142.332
	3214.75	118.553	102.083	125.218	142.342
	3216.68	119.918	102.003	125.246	142.479
	3218.61	121.407	101.935	125.181	142.62
	3220.54	122.932	101.918	124.986	142.558
	3222.47	124.35	101.918	124.823	142.413
	3224.4	125.57	101.914	124.814	142.356
	3226.32	126.558	101.93	124.789	142.382
	3228.25	127.328	101.962	124.898	142.366
	3230.18	127.882	102.012	125.194	142.425
	3232.11	128.208	102.119	125.166	142.531
	3234.04	128.375	102.256	124.914	142.507
	3235.97	128.452	102.363	124.715	142.33
	3237.9	128.476	102.509	124.53	142.323
	3239.82	128.464	102.716	124.337	142.491
	3241.75	128.457	102.954	124.322	142.546
	3243.68	128.504	103.207	124.501	142.578
	3245.61	128.595	103.464	124.649	142.591
	3247.54	128.691	103.718	124.68	142.497
	3249.47	128.764	103.997	124.632	142.457
	3251.39	128.801	104.314	124.601	142.47
	3253.32	128.79	104.645	124.732	142.43
	3255.25	128.728	104.954	124.734	142.436
	3257.18	128.606	105.251	124.604	142.537
	3259.11	128.41	105.527	124.633	142.608
	3261.04	128.167	105.783	124.559	142.5
	3262.97	127.925	106.058	124.373	142.403
	3264.89	127.699	106.337	124.369	142.506
	3266.82	127.461	106.596	124.548	142.697
	3268.75	127.188	106.837	124.647	142.783
	3270.68	126.887	107.027	124.635	142.728
	3272.61	126.555	107.201	124.506	142.616
	3274.54	126.226	107.393	124.309	142.503
	3276.47	125.907	107.585	124.196	142.499
	3278.39	125.565	107.75	124.176	142.562
	3280.32	125.204	107.872	124.231	142.569
	3282.25	124.833	107.995	124.377	142.522
	3284.18	124.45	108.119	124.304	142.467
	3286.11	124.066	108.219	124.068	142.544
	3288.04	123.66	108.318	124.115	142.705
	3289.96	123.251	108.433	124.362	142.816
	3291.89	122.861	108.524	124.497	142.809
	3293.82	122.499	108.578	124.478	142.763
	3295.75	122.143	108.615	124.337	142.715
	3297.68	121.76	108.671	124.143	142.649
	3299.61	121.324	108.744	124.045	142.595
	3301.53	120.823	108.838	124.25	142.764
	3303.46	120.319	108.932	124.497	142.994
	3305.39	119.833	109.022	124.515	142.965
	3307.32	119.327	109.147	124.428	142.814
	3309.25	118.81	109.27	124.402	142.817
	3311.18	118.298	109.339	124.396	142.801
	3313.11	117.814	109.396	124.309	142.672
	3315.03	117.428	109.467	124.243	142.655
	3316.96	117.2	109.529	124.327	142.744
	3318.89	117.174	109.577	124.429	142.813
	3320.82	117.385	109.643	124.38	142.849
	3322.75	117.869	109.752	124.337	142.847
	3324.68	118.63	109.91	124.333	142.829
	3326.61	119.592	110.083	124.259	142.866
	3328.53	120.666	110.223	124.057	142.899
	3330.46	121.802	110.326	123.865	142.843
	3332.39	122.968	110.41	123.923	142.756
	3334.32	124.102	110.506	124.245	142.806
	3336.25	125.156	110.607	124.333	142.836
	3338.18	126.131	110.705	124.101	142.714
	3340.1	127.009	110.809	124.009	142.698
	3342.03	127.798	110.923	124.099	142.782
	3343.96	128.472	111.047	124.163	142.769
	3345.89	129.019	111.173	124.214	142.793
	3347.82	129.479	111.284	124.318	142.879
	3349.75	129.883	111.397	124.309	142.845
	3351.68	130.202	111.502	124.127	142.807
	3353.6	130.416	111.595	124.001	142.875
	3355.53	130.547	111.695	123.971	142.879
	3357.46	130.631	111.79	124.05	142.811
	3359.39	130.644	111.867	124.158	142.767
	3361.32	130.55	111.966	124.24	142.765
	3363.25	130.364	112.094	124.347	142.904
	3365.18	130.086	112.21	124.442	143.235
	3367.1	129.743	112.302	124.517	143.351
	3369.03	129.388	112.381	124.453	143.087
	3370.96	129.008	112.455	124.296	142.926
	3372.89	128.623	112.527	124.098	143.086
	3374.82	128.362	112.602	124.103	143.216
	3376.74	128.326	112.672	124.271	143.225
	3378.67	128.613	112.749	124.254	143.22
	3380.6	129.28	112.829	124.137	143.105
	3382.53	130.209	112.875	124.211	143.046
	3384.46	131.153	112.912	124.505	143.107
	3386.39	131.941	112.969	124.839	143.132
	3388.32	132.517	113.026	124.915	143.11
	3390.24	132.91	113.08	124.703	143.169
	3392.17	133.163	113.118	124.641	143.271
	3394.1	133.322	113.164	124.786	143.271
	3396.03	133.399	113.204	124.901	143.239
	3397.96	133.432	113.219	124.961	143.253
	3399.89	133.467	113.233	124.851	143.216
	3401.82	133.49	113.276	124.79	143.245
	3403.74	133.463	113.323	124.827	143.364
	3405.67	133.422	113.352	124.749	143.465
	3407.6	133.388	113.386	124.692	143.457
	3409.53	133.36	113.414	124.751	143.367
	3411.46	133.315	113.427	124.731	143.292
	3413.39	133.242	113.439	124.732	143.315
	3415.32	133.176	113.455	124.915	143.399
	3417.24	133.112	113.493	124.965	143.357
	3419.17	133.02	113.525	124.87	143.213
	3421.1	132.91	113.51	124.986	143.157
	3423.03	132.796	113.49	125.29	143.27
	3424.96	132.649	113.513	125.474	143.376
	3426.89	132.496	113.553	125.47	143.44
	3428.81	132.357	113.557	125.466	143.48
	3430.74	132.165	113.568	125.506	143.478
	3432.67	131.932	113.604	125.569	143.571
	3434.6	131.721	113.611	125.587	143.629
	3436.53	131.483	113.601	125.529	143.67
	3438.46	131.17	113.623	125.586	143.783
	3440.39	130.805	113.681	125.673	143.808
	3442.31	130.394	113.716	125.525	143.636
	3444.24	129.897	113.719	125.348	143.517
	3446.17	129.287	113.71	125.465	143.572
	3448.1	128.565	113.72	125.674	143.591
	3450.03	127.757	113.776	125.646	143.556
	3451.96	126.896	113.796	125.543	143.613
	3453.88	126.029	113.772	125.659	143.704
	3455.81	125.262	113.761	125.873	143.734
	3457.74	124.838	113.762	126.022	143.719
	3459.67	124.954	113.772	126.111	143.673
	3461.6	125.671	113.814	126.178	143.692
	3463.53	126.938	113.845	126.332	143.791
	3465.45	128.567	113.834	126.517	143.854
	3467.38	130.292	113.809	126.553	143.941
	3469.31	131.801	113.796	126.392	144.081
	3471.24	132.963	113.803	126.238	144.101
	3473.17	133.817	113.802	126.249	143.915
	3475.1	134.417	113.792	126.43	143.702
	3477.03	134.804	113.799	126.55	143.661
	3478.95	135.029	113.806	126.605	143.718
	3480.88	135.161	113.805	126.648	143.746
	3482.81	135.243	113.825	126.68	143.718
	3484.74	135.282	113.887	126.597	143.704
	3486.67	135.301	113.94	126.352	143.849
	3488.6	135.302	113.956	126.296	143.932
	3490.53	135.285	113.959	126.467	143.789
	3492.45	135.279	113.962	126.571	143.655
	3494.38	135.277	113.974	126.632	143.677
	3496.31	135.262	113.999	126.845	143.795
	3498.24	135.262	114.013	127.065	143.732
	3500.17	135.242	114.022	127.103	143.495
	3502.1	135.214	114.049	127.047	143.404
	3504.02	135.226	114.068	127.054	143.448
	3505.95	135.244	114.076	126.988	143.428
	3507.88	135.213	114.076	126.849	143.451
	3509.81	135.163	114.058	126.911	143.584
	3511.74	135.138	114.033	127.015	143.687
	3513.67	135.107	114.028	127.043	143.74
	3515.59	135.084	114.047	127.142	143.735
	3517.52	135.08	114.058	127.34	143.769
	3519.45	135.074	114.056	127.441	143.719
	3521.38	135.074	114.053	127.396	143.445
	3523.31	135.079	114.031	127.496	143.143
	3525.24	135.064	114.013	127.578	143.107
	3527.17	135.048	114.036	127.46	143.366
	3529.09	135.037	114.056	127.394	143.574
	3531.02	135.011	114.056	127.376	143.589
	3532.95	135.002	114.054	127.395	143.515
	3534.88	135.001	114.052	127.404	143.497
	3536.81	134.987	114.056	127.54	143.698
	3538.74	134.984	114.044	127.806	143.9
	3540.66	134.979	114.005	127.989	143.876
	3542.59	134.949	113.984	128.042	143.685
	3544.52	134.909	114	128.04	143.402
	3546.45	134.906	114.008	128.103	143.142
	3548.38	134.939	114.007	128.062	143.108
	3550.31	134.943	114	127.931	143.344
	3552.24	134.904	113.986	127.953	143.561
	3554.16	134.867	113.975	127.928	143.602
	3556.09	134.851	113.959	128.02	143.677
	3558.02	134.861	113.95	128.192	143.825
	3559.95	134.868	113.939	128.145	143.757
	3561.88	134.852	113.904	128.2	143.381
	3563.81	134.839	113.872	128.394	142.976
	3565.74	134.829	113.858	128.486	142.633
	3567.66	134.82	113.841	128.475	142.595
	3569.59	134.815	113.866	128.407	142.999
	3571.52	134.809	113.905	128.408	143.398
	3573.45	134.81	113.917	128.386	143.59
	3575.38	134.798	113.915	128.355	143.665
	3577.31	134.77	113.883	128.463	143.801
	3579.23	134.771	113.834	128.59	143.991
	3581.16	134.775	113.818	128.736	143.956
	3583.09	134.755	113.809	128.911	143.681
	3585.02	134.767	113.76	128.971	143.512
	3586.95	134.759	113.725	129.013	143.45
	3588.88	134.741	113.762	129.084	143.245
	3590.8	134.772	113.789	129.095	143.249
	3592.73	134.8	113.795	129.217	143.419
	3594.66	134.791	113.804	129.164	143.493
	3596.59	134.799	113.791	128.991	143.663
	3598.52	134.816	113.778	128.9	143.916
	3600.45	134.778	113.782	128.805	144.016
	3602.38	134.722	113.782	128.806	143.901
	3604.3	134.72	113.772	129.019	143.694
	3606.23	134.754	113.768	129.204	143.569
	3608.16	134.734	113.733	129.189	143.409
	3610.09	134.68	113.669	129.117	143.171
	3612.02	134.647	113.656	129.11	143.154
	3613.95	134.647	113.698	129.356	143.112
	3615.88	134.652	113.7	129.499	143.154
	3617.8	134.64	113.67	129.398	143.718
	3619.73	134.632	113.685	129.232	144.229
	3621.66	134.665	113.706	129.101	144.09
	3623.59	134.663	113.676	129.292	143.821
	3625.52	134.647	113.631	129.622	143.467
	3627.45	134.623	113.607	129.57	142.946
	3629.38	134.618	113.648	129.551	142.633
	3631.3	134.649	113.645	129.443	142.918
	3633.23	134.627	113.585	129.124	143.483
	3635.16	134.605	113.578	129.09	143.797
	3637.09	134.558	113.586	129.029	144.077
	3639.02	134.534	113.586	129.181	144.276
	3640.95	134.511	113.58	129.392	144.248
	3642.87	134.473	113.551	129.597	144.021
	3644.8	134.443	113.51	129.746	143.883
	3646.73	134.417	113.482	129.892	143.843
	3648.66	134.445	113.464	129.741	143.726
	3650.59	134.455	113.471	129.472	143.839
	3652.52	134.437	113.506	129.378	143.972
	3654.45	134.421	113.535	129.337	144.249
	3656.37	134.425	113.569	129.492	144.542
	3658.3	134.457	113.561	129.573	144.831
	3660.23	134.448	113.504	129.533	145.181
	3662.16	134.45	113.471	129.662	145.384
	3664.09	134.47	113.47	129.877	145.417
	3666.01	134.485	113.505	130.123	145.402
	3667.94	134.485	113.488	130.037	145.306
	3669.87	134.406	113.404	129.883	144.913
	3671.8	134.387	113.37	130.097	144.417
	3673.73	134.369	113.348	129.781	144.454
	3675.66	134.355	113.349	129.506	144.454
	3677.59	134.374	113.356	129.377	144.462
	3679.51	134.351	113.382	129.367	144.686
	3681.44	134.365	113.409	129.439	144.842
	3683.37	134.344	113.397	129.659	145.032
	3685.3	134.339	113.364	130.118	145.088
	3687.23	134.343	113.302	130.094	144.986
	3689.16	134.346	113.309	129.913	145.116
	3691.09	134.354	113.338	129.741	145.092
	3693.01	134.364	113.307	129.667	144.77
	3694.94	134.375	113.283	129.625	144.749
	3696.87	134.369	113.301	129.624	144.754
	3698.8	134.381	113.327	129.651	144.757
	3700.73	134.357	113.331	129.671	144.868
	3702.66	134.352	113.312	129.689	144.857
	3704.59	134.37	113.274	129.657	144.554
	3706.51	134.356	113.237	129.849	144.177
	3708.44	134.321	113.217	130.043	143.843
	3710.37	134.283	113.21	129.801	143.562
	3712.3	134.228	113.212	129.374	143.492
	3714.23	134.178	113.193	129.319	143.71
	3716.16	134.157	113.139	129.388	143.979
	3718.08	134.173	113.101	129.443	144.06
	3720.01	134.195	113.085	129.425	143.916
	3721.94	134.209	113.08	129.548	143.681
	3723.87	134.249	113.085	129.542	143.578
	3725.8	134.224	113.089	129.291	143.533
	3727.73	134.197	113.096	129.429	143.505
	3729.66	134.189	113.064	129.438	143.523
	3731.58	134.159	113.027	129.524	143.29
	3733.51	134.143	112.996	129.679	143.037
	3735.44	134.11	112.968	129.733	142.899
	3737.37	134.118	112.972	129.743	142.716
	3739.3	134.059	112.982	129.741	142.859
	3741.23	134.054	113.003	130.103	143.296
	3743.15	134.027	112.948	129.864	143.436
	3745.08	133.95	112.943	129.865	143.378
	3747.01	133.891	112.92	129.652	143.177
	3748.94	133.812	112.893	129.287	143.005
	3750.87	133.815	112.913	129.036	143.193
	3752.8	133.817	112.937	128.958	143.615
	3754.72	133.834	112.933	128.989	143.735
	3756.65	133.846	112.926	128.97	143.767
	3758.58	133.843	112.939	129.004	143.885
	3760.51	133.805	112.951	129.166	144.011
	3762.44	133.792	112.945	129.313	144.031
	3764.37	133.749	112.93	129.242	143.938
	3766.3	133.712	112.938	129.181	143.717
	3768.22	133.683	112.933	128.853	143.54
	3770.15	133.662	112.933	128.724	143.562
	3772.08	133.687	112.928	128.775	143.841
	3774.01	133.665	112.908	128.803	144.214
	3775.94	133.673	112.894	128.966	144.342
	3777.87	133.674	112.855	128.917	144.371
	3779.8	133.651	112.832	128.995	144.336
	3781.72	133.66	112.832	128.944	144.167
	3783.65	133.675	112.83	128.749	144.202
	3785.58	133.682	112.827	128.795	144.234
	3787.51	133.661	112.821	128.806	144.254
	3789.44	133.629	112.808	128.704	144.369
	3791.37	133.591	112.789	128.734	144.37
	3793.29	133.591	112.778	128.913	144.196
	3795.22	133.576	112.762	128.881	144.057
	3797.15	133.532	112.749	129.143	143.984
	3799.08	133.534	112.713	129.16	143.947
	3801.01	133.471	112.699	128.865	144.084
	3802.94	133.481	112.751	129.129	143.972
	3804.86	133.491	112.74	128.774	143.862
	3806.79	133.502	112.722	128.474	143.939
	3808.72	133.555	112.72	128.411	143.983
	3810.65	133.494	112.704	128.449	144.143
	3812.58	133.473	112.705	128.66	144.33
	3814.51	133.429	112.67	128.503	144.328
	3816.44	133.388	112.661	128.58	144.102
	3818.36	133.421	112.646	128.493	143.757
	3820.29	133.372	112.592	128.218	143.557
	3822.22	133.395	112.613	128.598	143.288
	3824.15	133.444	112.644	128.428	143.352
	3826.08	133.431	112.657	128.401	143.863
	3828.01	133.43	112.664	128.71	144.016
	3829.93	133.411	112.619	128.69	143.92
	3831.86	133.387	112.569	128.73	143.916
	3833.79	133.358	112.555	128.764	143.991
	3835.72	133.329	112.555	128.581	143.957
	3837.65	133.317	112.552	128.407	143.852
	3839.58	133.322	112.53	128.38	143.756
	3841.51	133.322	112.512	128.224	143.758
	3843.43	133.319	112.528	128.181	143.874
	3845.36	133.326	112.538	128.361	143.871
	3847.29	133.298	112.512	128.466	143.737
	3849.22	133.251	112.516	128.719	143.778
	3851.15	133.242	112.515	128.874	143.612
	3853.08	133.158	112.498	128.614	143.427
	3855.01	133.154	112.523	128.608	143.76
	3856.93	133.159	112.526	128.297	143.904
	3858.86	133.189	112.537	128.188	143.625
	3860.79	133.185	112.536	128.362	143.425
	3862.72	133.186	112.486	128.377	143.463
	3864.65	133.157	112.435	128.407	143.389
	3866.58	133.187	112.426	128.414	143.299
	3868.5	133.144	112.415	128.24	143.381
	3870.43	133.113	112.451	128.531	143.426
	3872.36	133.139	112.472	128.444	143.531
	3874.29	133.121	112.447	128.231	143.881
	3876.22	133.165	112.441	128.329	143.868
	3878.15	133.183	112.423	127.997	143.818
	3880.07	133.146	112.389	128.084	143.82
	3882	133.172	112.361	128.55	143.602
	3883.93	133.185	112.349	128.295	143.493
	3885.86	133.145	112.387	128.209	143.468
	3887.79	133.165	112.42	128.181	143.375
	3889.72	133.134	112.403	127.879	143.688
	3891.65	133.111	112.4	128.019	144.152
	3893.57	133.107	112.392	128.16	144.078
	3895.5	133.114	112.38	128.2	143.728
	3897.43	133.106	112.355	128.188	143.51
	3899.36	133.072	112.333	128.229	143.306
	3901.29	133.072	112.336	128.257	142.853
	3903.22	133.035	112.356	128.124	142.855
	3905.14	133.007	112.385	128.228	143.567
	3907.07	133.018	112.381	128.193	144.055
	3909	133.033	112.366	128.003	144.228
	3910.93	133.04	112.37	127.928	144.27
	3912.86	133.053	112.367	127.95	144.097
	3914.79	133.05	112.336	127.869	143.815
	3916.72	133.035	112.314	127.849	143.653
	3918.64	133.014	112.307	127.794	143.6
	3920.57	132.99	112.298	127.73	143.579
	3922.5	132.995	112.275	127.806	143.686
	3924.43	133	112.262	127.968	143.934
	3926.36	132.996	112.277	128.064	144.002
	3928.29	132.971	112.286	128.008	143.819
	3930.22	132.965	112.28	127.975	143.727
	3932.14	132.962	112.286	127.921	143.676
	3934.07	132.962	112.304	127.87	143.682
	3936	132.959	112.296	127.64	143.798
	3937.93	132.953	112.257	127.497	143.891
	3939.86	132.972	112.215	127.515	143.908
	3941.79	132.973	112.21	127.641	144.034
	3943.72	132.962	112.249	127.847	143.949
	3945.64	132.949	112.265	127.823	143.671
	3947.57	132.952	112.241	127.799	143.598
	3949.5	132.981	112.217	127.896	143.708
	3951.43	133.008	112.218	127.899	143.904
	3953.36	133.019	112.237	127.781	144.111
	3955.28	133.009	112.252	127.656	144.211
	3957.21	132.99	112.258	127.62	144.177
	3959.14	132.998	112.264	127.654	144.068
	3961.07	133.018	112.257	127.673	143.953
	3963	133.014	112.241	127.635	143.94
	3964.93	132.988	112.245	127.596	144.085
	3966.86	132.977	112.255	127.606	144.186
	3968.78	132.982	112.234	127.566	144.11
	3970.71	132.981	112.185	127.529	144.021
	3972.64	132.962	112.162	127.594	144.021
	3974.57	132.95	112.177	127.586	144.041
	3976.5	132.951	112.187	127.488	144.006
	3978.43	132.942	112.189	127.413	143.982
	3980.36	132.922	112.181	127.367	144.048
	3982.28	132.901	112.148	127.384	144.15
	3984.21	132.879	112.127	127.424	144.212
	3986.14	132.878	112.131	127.43	144.227
	3988.07	132.9	112.136	127.465	144.17
	3990	132.899	112.131	127.533	144.055
	3991.93	132.875	112.12	127.561	144.003
	3993.86	132.853	112.114	127.618	144.117
	3995.78	132.842	112.098	127.719	144.254
	3997.71	132.831	112.08	127.729	144.295
	3999.64	132.828	112.082	127.62	144.31
		--
		--

## Sheet: Figure 2b
		2,3-DHTA-COF	Co-2,3-DHTA-COF	2,3-DHTA-COF-Sim	Difference	Observed reflection	AA stacking
Figure 2b	2 Theta	intensity	intensity	intensity	intensity	intensity	intensity
	2.01313	2601	1723	2400.17	-486.952	-226.502	0.15054
	2.03939	2481	1677	2488.9	-696.651	-226.502	0.47476
	2.06565	2531	1734	2565.1	-722.794	-226.502	1.43613
	2.09191	2601	1693	2629.69	-716.48	-226.502	4.05226
	2.11817	2645	1704	2683.69	-729.518	-226.502	10.5733
	2.14443	2627	1660	2728.18	-784.274	-226.502	25.4433
	2.17069	2677	1719	2764.39	-779.284	-226.502	56.4276
	2.19695	2612	1719	2793.76	-870.34	-226.502	115.336
	2.22321	2774	1793	2818.03	-728.527	-226.502	217.332
	2.24948	2749	1751	2839.26	-781.285	-226.502	377.718
	2.27574	2849	1820	2859.91	-696.132	-226.502	605.835
	2.302	3009	1890	2882.83	-556.604	-226.502	897.392
	2.32826	2943	1867	2911.21	-661.361	-226.502	1228.56
	2.35452	3139	1934	2948.45	-500.24	-226.502	1555.89
	2.38078	3045	1984	2997.9	-638.645	-226.502	1824.52
	2.40704	3211	2065	3062.55	-535.449	-226.502	1983.12
	2.4333	3132	2140	3144.69	-696.479	-226.502	2000
	2.45956	3374	2267	3245.49	-557.664	-226.502	1873.41
	2.48582	3411	2256	3364.66	-641.889	-226.502	1631.41
	2.51208	3660	2367	3500.3	-527.833	-226.502	1321.79
	2.53834	3719	2417	3648.79	-615.576	-226.502	996.981
	2.5646	3817	2466	3805.04	-673.587	-226.502	700.307
	2.59086	3991	2618	3962.82	-656.369	-226.502	458.143
	2.61712	3989	2688	4115.29	-808.838	-226.502	279.09
	2.64338	4174	2847	4255.56	-770.187	-226.502	158.246
	2.66964	4274	2952	4377.24	-787.867	-226.502	83.4651
	2.6959	4405	3080	4474.86	-753.684	-226.502	40.9212
	2.72217	4454	3149	4544.06	-782.96	-226.502	18.6364
	2.74843	4643	3383	4581.63	-631.804	-226.502	7.88043
	2.77469	4557	3481	4585.24	-716.78	-226.502	3.09498
	2.80095	4606	3546	4553.31	-630.684	-226.502	1.13196
	2.82721	4422	3649	4484.79	-750.323	-226.502	0.38928
	2.85347	4468	3566	4379.27	-604.818	-226.502	0.12987
	2.87973	4385	3463	4237.21	-542.56	-226.502	0.04603
	2.90599	4104	3316	4060.29	-639.267	-226.502	0.02104
	2.93225	3949	3070	3851.77	-595.715	-226.502	0.01501
	2.95851	3516	2910	3616.66	-787.959	-226.502	0.01683
	2.98477	3238	2412	3361.61	-811.791	-226.502	0.02705
	3.01103	3210	2151	3094.46	-567.359	-226.502	0.05464
	3.03729	2665	1956	2823.61	-848.836	-226.502	0.12105
	3.06355	2557	1682	2557.31	-684.735	-226.502	0.2702
	3.08981	2278	1340	2302.97	-715.466	-226.502	0.58524
	3.11607	2100	1283	2066.59	-656.736	-226.502	1.21208
	3.14233	1782	1053	1852.39	-759.334	-226.502	2.38772
	3.1686	1679	928	1662.67	-669.456	-226.502	4.46639
	3.19486	1506	800	1497.94	-680.285	-226.502	7.93169
	3.22112	1375	709	1357.18	-668.559	-226.502	13.3788
	3.24738	1276	561	1238.27	-651.57	-226.502	21.4525
	3.27364	1124	582	1138.41	-703.943	-226.502	32.7352
	3.2999	1071	563	1054.5	-672.999	-226.502	47.5958
	3.32616	952	469	983.536	-716.513	-226.502	66.0281
	3.35242	884	400	922.762	-728.459	-226.502	87.5185
	3.37868	807	350	869.842	-751.069		110.987
	3.40494	817	367	822.892	-692.719		134.829
	3.4312	666	341	780.464	-802.61		157.065
	3.45746	675	342	741.491	-753.278		175.589
	3.48372	659	280	705.221	-732.517		188.481
	3.50998	598	300	671.137	-758.673		194.341
	3.53624	570	272	638.898	-755.475		192.59
	3.5625	572	236	608.283	-724.859		183.663
	3.58876	527	262	579.149	-737.936		169.034
	3.61502	540	209	551.406	-700.953		151.034
	3.64129	461	239	524.992	-750.528		132.477
	3.66755	441	243	499.862	-746.649		116.155
	3.69381	438	208	475.983	-726.959		104.332
	3.72007	414	222	453.323	-729.019		98.3368
	3.74633	430	202	431.856	-691.152		98.3718
	3.77259	365	196	411.553	-734.53		103.548
	3.79885	392	204	392.391	-688.137		112.14
	3.82511	379	182	374.342	-681.879		121.972
	3.85137	401	183	357.385	-645.171		130.848
	3.87763	387	168	341.5	-641.196		136.933
	3.90389	360	167	326.673	-653.46		139.002
	3.93015	378	147	312.899	-624.325		136.54
	3.95641	340	161	300.183	-649.41		129.697
	3.98267	373	165	288.548	-603.844		119.139
	4.00893	345	162	278.036	-619.863		105.861
	4.03519	329	188	268.717	-628.893		90.9888
	4.06145	336	162	260.685	-613.581		75.6278
	4.08771	334	185	254.065	-606.961		60.7461
	4.11398	315	168	249.008	-623.504		47.1037
	4.14024	323	190	245.681	-609.467		35.2161
	4.1665	321	147	244.254	-611.63		25.3498
	4.19276	304	168	244.876	-629.903		17.5455
	4.21902	318	161	247.653	-618.599		11.6638
	4.24528	337	148	252.609	-601.836		7.44522
	4.27154	334	175	259.665	-612.561		4.57414
	4.2978	303	180	268.609	-653.636		2.7354
	4.32406	299	161	279.09	-667.586		1.65659
	4.35032	336	172	290.614	-643.511		1.13385
	4.37658	320	184	302.579	-669.955		1.04333
	4.40284	313	192	314.306	-688.803		1.34253
	4.4291	294	208	325.111	-720.488		2.06558
	4.45536	311	222	334.37	-712.397		3.31481
	4.48162	329	215	341.6	-701.777		5.24832
	4.50788	320	216	346.529	-713.905		8.06195
	4.53414	311	232	349.146	-727.172		11.9637
	4.56041	346	223	349.713	-691.539		17.1402
	4.58667	345	211	348.722	-690.548		23.7185
	4.61293	301	217	346.812	-735.308		31.7271
	4.63919	321	232	344.668	-712.044		41.0659
	4.66545	356	254	342.914	-673.49		51.4903
	4.69171	347	229	342.024	-683.85		62.6157
	4.71797	330	225	342.257	-698.803		73.9422
	4.74423	337	286	343.62	-692.847		84.8946
	4.77049	339	304	345.873	-695.1		94.8714
	4.79675	368	296	348.564	-667.711		103.295
	4.82301	346	250	351.096	-692.922		109.655
	4.84927	387	264	352.816	-652.512		113.547
	4.87553	384	295	353.117	-656.744		114.705
	4.90179	351	332	351.534	-689.631		113.024
	4.92805	347	285	347.813	-689.64		108.576
	4.95431	364	290	341.943	-664.92		101.619
	4.98057	355	262	334.142	-668.488		92.5847
	5.00683	296	305	324.804	-716.751		82.0421
	5.0331	314	270	314.441	-688.938		70.6483
	5.05936	269	275	303.612	-722.438		59.0778
	5.08562	301	237	292.862	-681.359		47.9523
	5.11188	258	213	282.679	-711.256		37.7788
	5.13814	255	212	273.457	-705.243		28.9091
	5.1644	236	213	265.477	-716.103		21.5255
	5.19066	200	183	258.911	-747.888		15.6523
	5.21692	245	191	253.831	-695.128		11.1873
	5.24318	239	179	250.227	-697.763		7.9439
	5.26944	260	141	248.03	-676.607		5.69391
	5.2957	211	163	247.137	-724.674		4.20444
	5.32196	231	148	247.422	-704.168		3.26405
	5.34822	228	174	248.746	-708.522		2.6974
	5.37448	278	140	250.963	-659.859		2.36996
	5.40074	235	169	253.916	-707.613		2.18575
	5.427	244	153	257.432	-701.859		2.08118
	5.45326	275	151	261.317	-673.543		2.01789
	5.47952	246	158	265.351	-706.648		1.97636
	5.50579	237	170	269.294	-719.92		1.95119
	5.53205	254	171	272.886	-707.862		1.94823
	5.55831	272	171	275.864	-691.4		1.98298
	5.58457	285	198	277.976	-680.153		2.07946
	5.61083	309	188	279.004	-657.031		2.26891
	5.63709	294	222	278.785	-674.162		2.58743
	5.66335	283	223	277.234	-682.78		3.07263
	5.68961	291	246	274.354	-669.731		3.75917
	5.71587	285	230	270.239	-672.415		4.67393
	5.74213	276	248	265.053	-677.28		5.83156
	5.76839	224	225	259.013	-721.8		7.23154
	5.79465	221	218	252.359	-718.135		8.85733
	5.82091	236	237	245.331	-695.958		10.6782
	5.84717	255	211	238.155	-669.942		12.6533
	5.87343	253	173	231.021	-665.998		14.7372
	5.89969	259	202	224.079	-652.656		16.8848
	5.92595	224	155	217.432	-680.219		19.0551
	5.95222	207	163	211.138	-691.565		21.2111
	5.97848	191	143	205.214	-702.56		23.3173
	6.00474	175	145	199.646	-713.192		25.3333
	6.031	187	142	194.396	-694.492		27.2089
	6.05726	193	106	189.412	-683.989		28.8793
	6.08352	168	101	184.638	-703.425		30.2661
	6.10978	158	107	180.018	-709.044		31.2831
	6.13604	171	98	175.501	-691.677		31.847
	6.1623	146	85	171.046	-712.423		31.8914
	6.18856	157	111	166.625	-698.161		31.3799
	6.21482	162	83	162.216	-688.713		30.316
	6.24108	140	102	157.813	-706.359		28.7462
	6.26734	128	90	153.415	-713.511		26.7557
	6.2936	123	65	149.033	-713.61		24.458
	6.31986	117	65	144.688	-715.834		21.9803
	6.34612	143	72	140.404	-684.191		19.4476
	6.37238	133	76	136.217	-691.753		16.9696
	6.39864	140	74	132.163	-680.71		14.6315
	6.42491	140	90	128.287	-676.833		12.4902
	6.45117	120	72	124.631	-691.417		10.5762
	6.47743	124	78	121.237	-685.814		8.8976
	6.50369	123	71	118.146	-682.723		7.44748
	6.52995	138	64	115.393	-666.289		6.20983
	6.55621	107	81	113.004	-694.701		5.16512
	6.58247	119	69	111.001	-679.977		4.29354
	6.60873	89	67	109.392	-708.819		3.57661
	6.63499	134	61	108.18	-661.407		2.99735
	6.66125	104	64	107.355	-691.102		2.53972
	6.68751	127	76	106.899	-666.995		2.18812
	6.71377	101	91	106.782	-694.568		1.92714
	6.74003	118	85	106.968	-675.944		1.74191
	6.76629	101	61	107.416	-695.203		1.61882
	6.79255	106	48	108.084	-689.78		1.54656
	6.81881	106	66	108.926	-690.623		1.51697
	6.84507	104	75	109.898	-693.645		1.52566
	6.87133	114	61	110.951	-684.248		1.572
	6.8976	97	70	112.032	-703.778		1.65858
	6.92386	108	60	113.086	-692.713		1.79021
	6.95012	102	76	114.067	-699.843		1.97244
	6.97638	123	67	114.943	-679.52		2.21003
	7.00264	110	77	115.721	-693.257		2.50546
	7.0289	103	77	116.452	-702.229		2.85784
	7.05516	115	71	117.249	-690.546		3.26229
	7.08142	142	81	118.272	-664.449		3.70994
	7.10768	130	78	119.709	-677.536		4.18865
	7.13394	125	94	121.737	-684.084		4.68425
	7.1602	136	92	124.489	-675.386		5.1821
	7.18646	129	85	128.021	-685.848		5.66882
	7.21272	151	79	132.296	-668.792		6.13367
	7.23898	125	89	137.177	-699.523		6.56942
	7.26524	141	103	142.44	-688.616		6.97244
	7.2915	137	109	147.793	-698.689		7.34204
	7.31776	133	121	152.903	-708.439		7.67902
	7.34403	167	82	157.423	-678.8		7.98393
	7.37029	161	129	161.02	-687.516		8.25532
	7.39655	151	127	163.402	-699.899		8.48843
	7.42281	165	123	164.362	-688.308		8.67475
	7.44907	155	139	163.81	-697.837		8.80242
	7.47533	162	125	161.805	-688.302		8.85777
	7.50159	174	142	158.546	-672.093		8.82735
	7.52785	164	138	154.334	-678.28		8.70039
	7.55411	139	127	149.516	-698.062		8.47104
	7.58037	149	138	144.427	-683.373		8.13994
	7.60663	140	135	139.348	-687.894		7.71494
	7.63289	137	119	134.476	-685.373		7.21076
	7.65915	141	119	129.919	-676.095		6.6477
	7.68541	139	97	125.697	-674.244		6.04962
	7.71167	117	121	121.774	-692.921		5.44161
	7.73793	131	78	118.088	-675.915		4.84768
	7.76419	98	99	114.585	-704.362		4.28882
	7.79045	98	83	111.237	-701.014		3.78167
	7.81672	106	92	108.036	-689.732		3.33789
	7.84298	103	89	104.973	-690.75		2.96425
	7.86924	94	81	102.025	-695.722		2.66323
	7.8955	98	74	99.1381	-688.915		2.43399
	7.92176	95	77	96.2301	-689.927		2.27341
	7.94802	92	77	93.2054	-688.832		2.17711
	7.97428	100	77	89.9778	-677.764		2.14014
	8.00054	72	83	86.5032	-702.04		2.15736
	8.0268	77	56	82.8143	-693.161		2.22353
	8.05306	85	64	79.041	-682.188		2.33313
	8.07932	94	59	75.4039	-669.1		2.48004
	8.10558	81	44	72.1786	-678.965		2.65725
	8.13184	74	51	69.6419	-683.468		2.8568
	8.1581	70	54	68.0184	-685.245		3.06986
	8.18436	72	67	67.436	-682.973		3.28718
	8.21062	85	43	67.8976	-671.044		3.49974
	8.23688	62	39	69.269	-694.646		3.69953
	8.26314	67	37	71.2823	-691.829		3.88028
	8.28941	60	45	73.5558	-702.052		4.03805
	8.31567	58	39	75.631	-705.658		4.1715
	8.34193	55	50	77.0272	-710.054		4.28177
	8.36819	65	48	77.3108	-699.487		4.37201
	8.39445	48	51	76.1718	-716.348		4.44666
	8.42071	69	37	73.4882	-692.385		4.51046
	8.44697	83	54	69.3583	-674.335		4.56766
	8.47323	79	47	64.0875	-672.664		4.62126
	8.49949	59	54	58.1374	-686.634		4.67261
	8.52575	50	27	52.0566	-689.433		4.7214
	8.55201	58	33	46.41	-676.437		4.76589
	8.57827	73	42	41.7156	-657.252		4.80353
	8.60453	50	39	38.3917	-675.768		4.83153
	8.63079	48	46	36.7173	-676.894		4.84759
	8.65705	63	38	36.806	-662.183		4.8504
	8.68331	49	36	38.5966	-677.383		4.83984
	8.70957	57	33	41.8601	-673.397		4.81705
	8.73584	45	33	46.2219	-689.118		4.78416
	8.7621	62	43	51.1983	-676.575		4.74378
	8.78836	58	35	56.2451	-686.272		4.69854
	8.81462	49	34	60.8167	-699.603		4.6505
	8.84088	46	41	64.4324	-705.979		4.60071
	8.86714	53	35	66.7415	-701.238		4.54898
	8.8934	63	36	67.5709	-692.947		4.49381
	8.91966	67	44	66.9412	-687.488		4.43251
	8.94592	55	40	65.0459	-698.072		4.36158
	8.97218	43	44	62.2034	-706.43	-226.502	4.27714
	8.99844	68	38	58.799	-679.346	-226.502	4.17549
	9.0247	53	48	55.2294	-689.726	-226.502	4.05362
	9.05096	49	29	51.8585	-690.645	-226.502	3.90966
	9.07722	53	41	48.984	-683.481	-226.502	3.74324
	9.10348	53	27	46.8147	-681.311	-226.502	3.55556
	9.12974	43	27	45.4607	-689.687	-226.502	3.3495
	9.156	53	38	44.9343	-679.431	-226.502	3.12928
	9.18226	49	46	45.163	-683.949	-226.502	2.90027
	9.20853	36	39	46.0079	-697.794	-226.502	2.66841
	9.23479	52	41	47.2867	-683.233	-226.502	2.43987
	9.26105	60	36	48.7957	-677.292	-226.502	2.22048
	9.28731	65	22	50.334	-672.511	-226.502	2.01536
	9.31357	55	33	51.7259	-684.752	-226.502	1.82865
	9.33983	32	41	52.8423	-708.139	-226.502	1.66327
	9.36609	47	40	53.6135	-693.79	-226.502	1.52089
	9.39235	54	42	54.0323	-688.529	-226.502	1.402
	9.41861	51	39	54.1459	-691.522	-226.502	1.306
	9.44487	50	30	54.041	-691.417	-226.502	1.23148
	9.47113	50	37	53.825	-691.202	-226.502	1.17636
	9.49739	50	36	53.608	-690.984	-226.502	1.13818
	9.52365	66	34	53.4853	-675.662	-226.502	1.11428
	9.54991	50	37	53.526	-690.903	-226.502	1.10198
	9.57617	59	44	53.7657	-682.262	-226.502	1.09869
	9.60243	57	39	54.2072	-685.744	-226.502	1.10206
	9.62869	58	34	54.8267	-684.853	-226.502	1.11003
	9.65495	80	53	55.5835	-664.16	-226.502	1.12092
	9.68122	50	36	56.4275	-693.804	-226.502	1.13347
	9.70748	51	38	57.3044	-694.681	-226.502	1.14685
	9.73374	49	59	58.1572	-696.944	-226.502	1.16074
	9.76	50	60	58.9277	-696.304	-226.502	1.17523
	9.78626	60	45	59.5616	-688.058	-226.502	1.19082
	9.81252	55	40	60.0157	-693.042	-226.502	1.20827
	9.83878	62	54	60.2665	-685.643	-226.502	1.22848
	9.86504	70	44	60.3151	-677.542	-226.502	1.25231
	9.8913	60	45	60.1864	-688.683	-226.502	1.28036
	9.91756	50	53	59.9226	-697.299	-226.502	1.31282
	9.94382	65	52	59.5729	-681.749	-226.502	1.34933
	9.97008	54	55	59.1844	-693.681	-226.502	1.38889
	9.99634	67	47	58.7937	-679.34	-226.502	1.42987
	10.0226	63	53	58.4235	-683.8	-226.502	1.47005
	10.0489	53	40	58.0807	-692.577	-226.502	1.5068
	10.0751	51	53	57.7582	-695.135	-226.502	1.53729
	10.1014	62	53	57.4393	-682.816	-226.502	1.55873
	10.1276	64	39	57.1031	-680.89	-226.502	1.56861
	10.1539	53	56	56.7282	-691.225	-226.502	1.56493
	10.1802	68	48	56.2955	-676.842	-226.502	1.54641
	10.2064	47	45	55.7893	-695.966	-226.502	1.51257
	10.2327	48	42	55.1986	-695.375	-226.502	1.46374
	10.259	61	45	54.5191	-681.466	-226.502	1.40109
	10.2852	61	48	53.7561	-680.703	-226.502	1.32645
	10.3115	41	56	52.9247	-699.751	-226.502	1.24219
	10.3377	52	45	52.0499	-687.996	-226.502	1.15097
	10.364	55	40	51.1626	-684.189	-226.502	1.05563
	10.3902	57	40	50.2961	-681.833	-226.502	0.95891
	10.4165	50	43	49.4822	-686.859	-226.502	0.86336
	10.4428	39	41	48.7486	-698.095	-226.502	0.77118
	10.469	44	40	48.117	-692.344	-226.502	0.68421
	10.4953	47	41	47.6022	-687.779	-226.502	0.60381
	10.5215	49	34	47.2118	-685.998	-226.502	0.53099
	10.5478	60	34	46.9469	-675.443	-226.502	0.46634
	10.5741	47	36	46.8025	-686.979	-226.502	0.41015
	10.6003	40	39	46.7689	-694.865	-226.502	0.36245
	10.6266	50	36	46.8323	-684.209	-226.502	0.32305
	10.6529	55	38	46.9768	-680.003	-226.502	0.29162
	10.6791	38	27	47.1851	-696.532	-226.502	0.26767
	10.7054	47	38	47.4397	-687.616	-226.502	0.25065
	10.7316	50	49	47.7239	-685.1	-226.502	0.23988
	10.7579	53	34	48.0221	-682.519	-226.502	0.23463
	10.7842	39	47	48.3208	-697.667	-226.502	0.23411
	10.8104	43	18	48.6081	-692.835	-226.502	0.23748
	10.8367	44	34	48.8741	-693.101	-226.502	0.2439
	10.8629	31	27	49.1108	-705.537	-226.502	0.25253
	10.8892	49	30	49.3119	-688.098	-226.502	0.26261
	10.9155	34	32	49.4725	-703.619	-226.502	0.27348
	10.9417	49	30	49.5893	-688.376	-226.502	0.28463
	10.968	43	27	49.6602	-693.887	-226.502	0.29572
	10.9942	33	38	49.6835	-704.98	-226.502	0.30659
	11.0205	35	34	49.6584	-702.635	-226.502	0.3173
	11.0468	48	29	49.5846	-689.761	-226.502	0.32806
	11.073	38	37	49.462	-698.808	-226.502	0.33925
	11.0993	47	34	49.291	-689.468	-226.502	0.3513
	11.1256	34	27	49.0724	-703.219	-226.502	0.3647
	11.1518	37	38	48.8074	-699.384	-226.502	0.37985
	11.1781	32	26	48.4974	-703.794	-226.502	0.39708
	11.2043	31	28	48.1448	-704.571	-226.502	0.41652
	11.2306	45	36	47.7522	-690.649	-226.502	0.43811
	11.2569	46	36	47.3231	-688.87	-226.502	0.46157
	11.2831	45	31	46.8616	-689.758	-226.502	0.4864
	11.3094	54	26	46.3726	-680.869	-226.502	0.51193
	11.3356	49	24	45.862	-684.649	-226.502	0.53733
	11.3619	44	27	45.3368	-689.563	-226.502	0.56172
	11.3881	31	29	44.8056	-701.232	-226.502	0.58422
	11.4144	29	29	44.2783	-702.905	-226.502	0.60405
	11.4407	46	35	43.7655	-685.312	-226.502	0.62055
	11.4669	52	33	43.2789	-679.225	-226.502	0.63325
	11.4932	37	30	42.8301	-693.407	-226.502	0.64194
	11.5195	41	26	42.4304	-689.257	-226.502	0.64662
	11.5457	50	34	42.0896	-679.466	-226.502	0.64754
	11.572	32	27	41.8154	-697.112	-226.502	0.64515
	11.5982	52	27	41.6125	-677.559	-226.502	0.64005
	11.6245	41	24	41.4812	-688.308	-226.502	0.63295
	11.6508	47	37	41.4174	-681.594	-226.502	0.62459
	11.677	52	40	41.4114	-677.358	-226.502	0.6157
	11.7033	44	34	41.4487	-685.675	-226.502	0.60692
	11.7295	46	32	41.5095	-683.056	-226.502	0.59877
	11.7558	36	24	41.5703	-693.357	-226.502	0.59161
	11.7821	44	41	41.604	-685.831	-226.502	0.5856
	11.8083	38	25	41.5834	-690.93	-226.502	0.58074
	11.8346	38	26	41.4832	-690.83	-226.502	0.57681
	11.8608	44	27	41.2835	-685.51	-226.502	0.57348
	11.8871	33	30	40.9735	-696.27	-226.502	0.57028
	11.9134	33	29	40.555	-695.852	-226.502	0.56667
	11.9396	50	34	40.0448	-677.421	-226.502	0.5621
	11.9659	26	34	39.475	-701.252	-226.502	0.55604
	11.9922	45	27	38.8911	-681.788	-226.502	0.54808
	12.0184	41	42	38.3474	-685.174	-226.502	0.53789
	12.0447	40	33	37.9018	-685.998	-226.502	0.52533
	12.0709	43	26	37.6087	-681.835	-226.502	0.51043
	12.0972	44	29	37.5126	-681.739	-226.502	0.4934
	12.1235	29	35	37.6438	-696.27	-226.502	0.47462
	12.1497	43	49	38.0141	-682.241	-226.502	0.4546
	12.176	38	45	38.6147	-687.961	-226.502	0.434
	12.2022	28	37	39.4156	-699.112	-226.502	0.41353
	12.2285	49	45	40.3667	-679.153	-226.502	0.39394
	12.2547	42	28	41.4004	-686.937	-226.502	0.37598
	12.281	31	38	42.4357	-698.862	-226.502	0.36032
	12.3073	47	31	43.3848	-683.561	-226.502	0.34758
	12.3335	49	30	44.1615	-682.948	-226.502	0.33821
	12.3598	46	37	44.6925	-686.239	-226.502	0.33257
	12.386	36	26	44.9293	-696.716	-226.502	0.33083
	12.4123	49	34	44.8592	-683.646	-226.502	0.33298
	12.4386	46	34	44.5098	-686.056	-226.502	0.33887
	12.4648	49	27	43.9453	-682.732	-226.502	0.34818
	12.4911	40	37	43.2534	-691.35	-226.502	0.36043
	12.5174	45	40	42.5305	-685.427	-226.502	0.37502
	12.5436	26	43	41.8658	-703.642	-226.502	0.39123
	12.5699	33	30	41.3294	-696.626	-226.502	0.40828
	12.5961	54	44	40.9653	-675.462	-226.502	0.42534
	12.6224	51	31	40.7866	-678.163	-226.502	0.4416
	12.6487	45	25	40.7755	-683.672	-226.502	0.45627
	12.6749	38	23	40.8851	-690.232	-226.502	0.46862
	12.7012	50	32	41.0445	-678.421	-226.502	0.47807
	12.7274	42	31	41.1677	-686.704	-226.502	0.48415
	12.7537	34	36	41.1665	-695.313	-226.502	0.48655
	12.78	32	42	40.9676	-696.264	-226.502	0.48517
	12.8062	32	35	40.5295	-695.826	-226.502	0.48005
	12.8325	32	29	39.8559	-695.152	-226.502	0.47143
	12.8587	44	47	38.9994	-683.226	-226.502	0.45969
	12.885	46	25	38.0537	-679.6	-226.502	0.44535
	12.9113	30	29	37.1358	-694.672	-226.502	0.429
	12.9375	31	18	36.3671	-692.794	-226.502	0.41132
	12.9638	44	33	35.8543	-680.081	-226.502	0.39298
	12.9901	36	28	35.6756	-687.462	-226.502	0.37464
	13.0163	40	29	35.8718	-683.968	-226.502	0.35691
	13.0426	38	44	36.4413	-685.788	-226.502	0.34029
	13.0688	45	29	37.3391	-680.236	-226.502	0.32521
	13.0951	37	36	38.4788	-689.055	-226.502	0.31197
	13.1213	39	39	39.7387	-689.085	-226.502	0.30074
	13.1476	50	24	40.9723	-678.349	-226.502	0.29159
	13.1739	46	27	42.0247	-683.571	-226.502	0.28449
	13.2001	37	38	42.7546	-693.331	-226.502	0.27932
	13.2264	35	33	43.0587	-696.035	-226.502	0.27588
	13.2526	47	33	42.8919	-683.068	-226.502	0.27396
	13.2789	32	22	42.2769	-697.573	-226.502	0.27329
	13.3052	40	26	41.2987	-689.395	-226.502	0.27363
	13.3314	44	34	40.0861	-684.313	-226.502	0.27473
	13.3577	35	42	38.7869	-691.763	-226.502	0.27639
	13.384	40	28	37.5458	-685.642	-226.502	0.27845
	13.4102	36	26	36.4858	-688.272	-226.502	0.28083
	13.4365	35	27	35.696	-688.673	-226.502	0.28352
	13.4627	30	24	35.2248	-692.761	-226.502	0.28662
	13.489	32	23	35.0762	-690.373	-226.502	0.29035
	13.5153	37	28	35.2111	-685.788	-226.502	0.29508
	13.5415	32	34	35.5529	-690.849	-226.502	0.30131
	13.5678	33	38	35.9994	-691.296	-226.502	0.30977
	13.594	51	48	36.4406	-673.817	-226.502	0.32135
	13.6203	38	38	36.7807	-686.127	-226.502	0.33718
	13.6466	37	26	36.9585	-687.535	-226.502	0.3586
	13.6728	46	30	36.959	-678.506	-226.502	0.38719
	13.6991	34	31	36.8125	-690.959	-226.502	0.42474
	13.7253	26	39	36.5822	-698.359	-226.502	0.47324
	13.7516	33	20	36.3461	-691.643	-226.502	0.53485
	13.7779	44	26	36.178	-680.404	-226.502	0.61189
	13.8041	26	33	36.1343	-697.911	-226.502	0.70673
	13.8304	37	31	36.2462	-686.823	-226.502	0.82181
	13.8567	43	35	36.5188	-680.745	-226.502	0.95952
	13.8829	29	32	36.9361	-695.563	-226.502	1.12217
	13.9092	32	40	37.4684	-692.765	-226.502	1.31189
	13.9354	50	35	38.0804	-675.457	-226.502	1.5306
	13.9617	34	42	38.7342	-692.881	-226.502	1.77998
	13.9879	50	33	39.3888	-676.765	-226.502	2.06134
	14.0142	43	41	39.9957	-684.222	-226.502	2.37571
	14.0405	38	26	40.4958	-689.842	-226.502	2.72374
	14.0667	46	34	40.822	-682.369	-226.502	3.10578
	14.093	34	30	40.9083	-695.055	-226.502	3.52189
	14.1192	41	29	40.7057	-687.532	-226.502	3.97187
	14.1455	20	27	40.1983	-707.735	-226.502	4.45538
	14.1718	49	49	39.4142	-678.201	-226.502	4.97203
	14.198	30	33	38.4251	-695.962	-226.502	5.52139
	14.2243	40	22	37.3349	-685.431	-226.502	6.10317
	14.2506	45	23	36.2605	-679.157	-226.502	6.71722
	14.2768	28	37	35.312	-695.009	-226.502	7.36356
	14.3031	36	31	34.5771	-686.364	-226.502	8.04243
	14.3293	46	31	34.1117	-675.658	-226.502	8.75414
	14.3556	43	45	33.9376	-678.164	-226.502	9.49901
	14.3819	33	28	34.0446	-689.341	-226.502	10.2772
	14.4081	23	23	34.3967	-699.143	-226.502	11.0883
	14.4344	38	38	34.9383	-684.285	-226.502	11.9312
	14.4606	32	17	35.6018	-690.898	-226.502	12.8039
	14.4869	37	36	36.3148	-686.891	-226.502	13.7028
	14.5132	38	36	37.008	-686.354	-226.502	14.6227
	14.5394	32	32	37.6247	-692.921	-226.502	15.5564
	14.5657	31	32	38.1295	-694.556	-226.502	16.4947
	14.5919	43	33	38.5126	-682.739	-226.502	17.4262
	14.6182	38	29	38.7878	-688.134	-226.502	18.3377
	14.6445	27	23	38.9842	-699.731	-226.502	19.2142
	14.6707	46	32	39.1351	-680.682	-226.502	20.0395
	14.697	47	26	39.2699	-679.446	-226.502	20.7967
	14.7232	40	35	39.4094	-687.506	-226.502	21.469
	14.7495	53	30	39.5666	-674.063	-226.502	22.0404
	14.7758	36	39	39.7498	-691.536	-226.502	22.4966
	14.802	36	33	39.9634	-691.75	-226.502	22.8254
	14.8283	32	27	40.206	-695.503	-226.502	23.0178
	14.8545	52	32	40.466	-676.413	-226.502	23.0682
	14.8808	45	33	40.7168	-683.613	-226.502	22.9748
	14.9071	26	23	40.9165	-702.693	-226.502	22.7396
	14.9333	50	40	41.0124	-678.389	-226.502	22.3685
	14.9596	24	42	40.9532	-704.73	-226.502	21.8711
	14.9858	39	27	40.7032	-690.05	-226.502	21.2599
	15.0121	41	36	40.2562	-687.083	-226.502	20.5498
	15.0384	41	38	39.6417	-686.468	-226.502	19.7577
	15.0646	37	34	38.9225	-689.499	-226.502	18.9015
	15.0909	34	30	38.1827	-692.329	-226.502	17.9994
	15.1172	46	33	37.5123	-679.059	-226.502	17.0696
	15.1434	42	27	36.9919	-682.528	-226.502	16.1291
	15.1697	43	42	36.6811	-680.908	-226.502	15.1937
	15.1959	32	31	36.6115	-691.908	-226.502	14.2775
	15.2222	41	43	36.7839	-683.61	-226.502	13.3928
	15.2485	42	35	37.1699	-682.706	-226.502	12.5495
	15.2747	31	36	37.7168	-694.143	-226.502	11.7556
	15.301	44	48	38.3563	-682.583	-226.502	11.0168
	15.3272	44	39	39.0167	-683.243	-226.502	10.337
	15.3535	37	30	39.634	-690.211	-226.502	9.71805
	15.3798	38	27	40.1602	-689.507	-226.502	9.16016
	15.406	45	41	40.5662	-683.463	-226.502	8.66207
	15.4323	29	36	40.839	-699.466	-226.502	8.22116
	15.4585	39	39	40.9761	-690.323	-226.502	7.83374
	15.4848	40	31	40.9811	-689.078	-226.502	7.49519
	15.5111	37	27	40.8632	-691.44	-226.502	7.2002
	15.5373	47	32	40.6382	-680.815	-226.502	6.94298
	15.5636	42	43	40.3311	-685.868	-226.502	6.71745
	15.5898	51	29	39.9748	-677.351	-226.502	6.51746
	15.6161	34	40	39.6075	-693.754	-226.502	6.33699
	15.6424	39	42	39.2652	-688.612	-226.502	6.17032
	15.6686	45	27	38.9756	-681.872	-226.502	6.01226
	15.6949	40	36	38.7529	-686.849	-226.502	5.85824
	15.7211	33	32	38.5961	-693.893	-226.502	5.70449
	15.7474	43	25	38.4915	-682.718	-226.502	5.54807
	15.7737	35	29	38.4178	-691.394	-226.502	5.38697
	15.7999	38	30	38.3542	-687.701	-226.502	5.22009
	15.8262	30	25	38.2876	-695.824	-226.502	5.04719
	15.8524	38	38	38.2177	-687.564	-226.502	4.8688
	15.8787	41	35	38.1566	-684.983	-226.502	4.68616
	15.905	47	32	38.126	-678.303	-226.502	4.50101
	15.9312	30	41	38.1505	-695.687	-226.502	4.31551
	15.9575	38	31	38.2518	-687.598	-226.502	4.13199
	15.9838	32	30	38.4434	-693.74	-226.502	3.95288
	16.01	42	30	38.7279	-684.264	-226.502	3.78052
	16.0363	39	38	39.0957	-688.442	-226.502	3.61701
	16.0625	53	21	39.5258	-674.022	-226.502	3.46415
	16.0888	36	23	39.9888	-691.775	-226.502	3.32333
	16.1151	36	42	40.4519	-692.238	-226.502	3.1955
	16.1413	44	36	40.8846	-685.111	-226.502	3.08112
	16.1676	45	46	41.2637	-684.16	-226.502	2.98016
	16.1938	37	23	41.5765	-692.153	-226.502	2.89217
	16.2201	46	32	41.8198	-683.366	-226.502	2.81625
	16.2464	41	32	41.9972	-688.824	-226.502	2.75116
	16.2726	29	35	42.1146	-700.741	-226.502	2.69541
	16.2989	42	41	42.1763	-687.713	-226.502	2.64728
	16.3251	41	34	42.1831	-689.01	-226.502	2.60498
	16.3514	45	23	42.1327	-685.029	-226.502	2.56668
	16.3777	34	32	42.0215	-696.168	-226.502	2.53064
	16.4039	46	31	41.8474	-683.394	-226.502	2.49527
	16.4302	46	47	41.6125	-683.159	-226.502	2.45922
	16.4564	46	33	41.3241	-682.871	-226.502	2.42139
	16.4827	36	39	40.9935	-692.78	-226.502	2.381
	16.509	30	32	40.6343	-698.171	-226.502	2.33763
	16.5352	46	22	40.2591	-681.806	-226.502	2.29113
	16.5615	42	35	39.8777	-685.414	-226.502	2.24171
	16.5877	52	32	39.4965	-675.443	-226.502	2.18979
	16.614	39	30	39.1189	-688.465	-226.502	2.13605
	16.6403	37	45	38.7473	-689.324	-226.502	2.08127
	16.6665	35	40	38.3843	-691.361	-226.502	2.02636
	16.6928	32	35	38.0344	-693.331	-226.502	1.97219
	16.719	34	31	37.7041	-691.851	-226.502	1.91963
	16.7453	37	44	37.4017	-687.978	-226.502	1.86944
	16.7716	37	37	37.1355	-687.712	-226.502	1.82224
	16.7978	42	36	36.9132	-682.45	-226.502	1.77848
	16.8241	45	28	36.7408	-679.637	-226.502	1.73845
	16.8503	45	41	36.6222	-679.519	-226.502	1.70225
	16.8766	28	42	36.5595	-696.256	-226.502	1.66983
	16.9029	38	30	36.5528	-685.899	-226.502	1.64099
	16.9291	26	31	36.6005	-698.377	-226.502	1.61542
	16.9554	29	46	36.7003	-695.327	-226.502	1.59272
	16.9816	42	28	36.8483	-682.385	-226.502	1.57243
	17.0079	48	39	37.0402	-677.217	-226.502	1.55407
	17.0342	39	38	37.2709	-686.617	-226.502	1.53715
	17.0604	31	36	37.5353	-693.962	-226.502	1.5212
	17.0867	43	29	37.8277	-682.054	-226.502	1.50576
	17.113	31	30	38.1428	-694.569	-226.502	1.49044
	17.1392	35	26	38.4751	-691.452	-226.502	1.47488
	17.1655	27	34	38.8196	-699.566	-226.502	1.45876
	17.1917	62	32	39.1713	-664.548	-226.502	1.44182
	17.218	41	31	39.5255	-686.352	-226.502	1.42384
	17.2443	38	34	39.8779	-689.224	-226.502	1.40467
	17.2705	49	26	40.2248	-679.011	-226.502	1.38418
	17.2968	27	33	40.563	-701.31	-226.502	1.36233
	17.323	44	38	40.8901	-685.117	-226.502	1.33911
	17.3493	46	38	41.2036	-682.75	-226.502	1.31456
	17.3756	46	24	41.5017	-683.048	-226.502	1.28879
	17.4018	54	27	41.7826	-676.279	-226.502	1.26196
	17.4281	37	41	42.0448	-692.621	-226.502	1.23429
	17.4543	41	34	42.2871	-689.114	-226.502	1.20604
	17.4806	49	29	42.5083	-681.295	-226.502	1.17752
	17.5069	22	42	42.7074	-708.404	-226.502	1.14908
	17.5331	24	27	42.8837	-706.66	-226.502	1.12107
	17.5594	32	32	43.0365	-698.333	-226.502	1.09389
	17.5857	43	32	43.165	-687.392	-226.502	1.06789
	17.6119	46	32	43.2689	-684.815	-226.502	1.04343
	17.6382	34	46	43.3478	-697.494	-226.502	1.02082
	17.6644	35	31	43.4013	-696.378	-226.502	1.00034
	17.6907	44	41	43.4291	-687.656	-226.502	0.98218
	17.717	38	20	43.431	-692.777	-226.502	0.9665
	17.7432	35	45	43.407	-696.384	-226.502	0.95336
	17.7695	37	50	43.3576	-693.934	-226.502	0.94275
	17.7957	36	27	43.283	-695.069	-226.502	0.93459
	17.822	40	36	43.1836	-691.28	-226.502	0.92874
	17.8483	47	36	43.0601	-683.237	-226.502	0.92498
	17.8745	26	37	42.9129	-704.689	-226.502	0.92305
	17.9008	44	43	42.7428	-686.969	-226.502	0.92266
	17.927	48	31	42.5506	-682.727	-226.502	0.92347
	17.9533	35	28	42.3376	-695.314	-226.502	0.92516
	17.9795	43	32	42.105	-686.332	-226.502	0.9274
	18.0058	31	38	41.8544	-698.281	-226.502	0.92986
	18.0321	46	37	41.5877	-683.134	-226.502	0.93227
	18.0583	32	33	41.3071	-696.604	-226.502	0.93436
	18.0846	42	28	41.0151	-686.552	-226.502	0.93592
	18.1109	37	45	40.7144	-691.291	-226.502	0.93679
	18.1371	45	34	40.4083	-683.305	-226.502	0.93687
	18.1634	31	28	40.1003	-696.527	-226.502	0.93608
	18.1896	38	36	39.7948	-689.141	-226.502	0.93441
	18.2159	41	41	39.4966	-686.323	-226.502	0.93189
	18.2422	35	37	39.211	-692.188	-226.502	0.92858
	18.2684	32	33	38.9438	-694.24	-226.502	0.92457
	18.2947	33	40	38.7012	-693.998	-226.502	0.91999
	18.3209	36	38	38.4893	-690.276	-226.502	0.91496
	18.3472	31	38	38.3144	-694.741	-226.502	0.90961
	18.3735	38	33	38.1821	-687.529	-226.502	0.90407
	18.3997	38	33	38.0977	-687.444	-226.502	0.89846
	18.426	44	34	38.0653	-682.292	-226.502	0.89288
	18.4522	40	36	38.0879	-686.184	-226.502	0.88742
	18.4785	34	36	38.1673	-692.314	-226.502	0.88212
	18.5048	41	32	38.3032	-685.13	-226.502	0.87702
	18.531	41	39	38.4933	-685.32	-226.502	0.87212
	18.5573	48	31	38.7332	-678.91	-226.502	0.86741
	18.5835	41	24	39.0157	-685.842	-226.502	0.86284
	18.6098	37	28	39.3309	-689.907	-226.502	0.85837
	18.6361	47	26	39.6662	-679.843	-226.502	0.85393
	18.6623	37	44	40.0062	-690.583	-226.502	0.84947
	18.6886	58	38	40.3337	-670.36	-226.502	0.84493
	18.7148	35	27	40.6304	-693.607	-226.502	0.84026
	18.7411	35	43	40.8787	-693.855	-226.502	0.83544
	18.7674	40	38	41.0632	-689.16	-226.502	0.83048
	18.7936	39	46	41.1728	-690.519	-226.502	0.82539
	18.8199	45	49	41.2015	-684.098	-226.502	0.82023
	18.8462	51	39	41.1483	-678.525	-226.502	0.8151
	18.8724	41	29	41.0171	-687.844	-226.502	0.81009
	18.8987	42	38	40.8147	-686.351	-226.502	0.80537
	18.9249	40	42	40.5511	-688.648	-226.502	0.80109
	18.9512	44	44	40.2392	-684.466	-226.502	0.79743
	18.9775	27	51	39.8955	-700.642	-226.502	0.7946
	19.0037	35	42	39.5402	-692.517	-226.502	0.79276
	19.03	24	31	39.1969	-702.973	-226.502	0.79213
	19.0562	37	45	38.8914	-689.468	-226.502	0.79286
	19.0825	35	26	38.6489	-691.625	-226.502	0.79509
	19.1088	51	39	38.4926	-675.869	-226.502	0.79894
	19.135	53	35	38.4409	-672.937	-226.502	0.80449
	19.1613	37	47	38.5074	-689.084	-226.502	0.81174
	19.1875	45	32	38.7001	-681.597	-226.502	0.82067
	19.2138	38	39	39.0214	-688.368	-226.502	0.8312
	19.2401	49	31	39.4679	-678.254	-226.502	0.84317
	19.2663	44	31	40.0295	-684.256	-226.502	0.85639
	19.2926	39	37	40.688	-690.035	-226.502	0.8706
	19.3188	34	55	41.4167	-695.563	-226.502	0.88551
	19.3451	41	35	42.1794	-689.006	-226.502	0.90076
	19.3714	44	33	42.9323	-687.159	-226.502	0.91599
	19.3976	44	38	43.6252	-687.852	-226.502	0.93081
	19.4239	36	37	44.2068	-695.993	-226.502	0.94482
	19.4502	41	45	44.63	-691.456	-226.502	0.95765
	19.4764	54	28	44.8587	-679.355	-226.502	0.96892
	19.5027	34	47	44.8746	-699.021	-226.502	0.97831
	19.5289	44	51	44.6803	-688.907	-226.502	0.98556
	19.5552	53	36	44.3	-678.797	-226.502	0.99046
	19.5815	38	46	43.776	-693.122	-226.502	0.99287
	19.6077	46	41	43.1627	-684.709	-226.502	0.99274
	19.634	48	32	42.5201	-682.697	-226.502	0.9901
	19.6602	49	24	41.9064	-680.693	-226.502	0.98506
	19.6865	45	40	41.3717	-684.268	-226.502	0.9778
	19.7127	46	36	40.9542	-682.501	-226.502	0.96858
	19.739	34	33	40.6764	-694.823	-226.502	0.95772
	19.7653	38	29	40.5443	-689.891	-226.502	0.9456
	19.7915	30	51	40.5471	-698.084	-226.502	0.93261
	19.8178	29	35	40.6589	-699.285	-226.502	0.91917
	19.844	48	38	40.8415	-681.018	-226.502	0.9057
	19.8703	45	55	41.0498	-683.946	-226.502	0.89259
	19.8966	40	51	41.2383	-689.335	-226.502	0.88023
	19.9228	51	54	41.368	-678.745	-226.502	0.86893
	19.9491	28	36	41.4118	-701.108	-226.502	0.85895
	19.9754	63	32	41.3579	-666.734	-226.502	0.85052
	20.0016	42	38	41.2099	-686.746	-226.502	0.84374
	20.0279	35	49	40.9842	-693.961	-226.502	0.83869
	20.0541	39	39	40.707	-690.054	-226.502	0.83534
	20.0804	41	41	40.4116	-687.238	-226.502	0.83363
	20.1067	38	34	40.1354	-689.482	-226.502	0.83338
	20.1329	42	38	39.9185	-685.455	-226.502	0.83442
	20.1592	44	48	39.8001	-684.027	-226.502	0.83649
	20.1854	38	35	39.8142	-689.161	-226.502	0.83932
	20.2117	38	29	39.9853	-689.332	-226.502	0.84262
	20.238	37	23	40.3233	-690.9	-226.502	0.84607
	20.2642	44	36	40.8212	-685.048	-226.502	0.84939
	20.2905	26	34	41.4529	-703.229	-226.502	0.8523
	20.3167	40	49	42.1748	-690.271	-226.502	0.85456
	20.343	37	36	42.9299	-693.506	-226.502	0.85595
	20.3693	39	40	43.6555	-693.002	-226.502	0.85631
	20.3955	45	43	44.2922	-687.189	-226.502	0.85555
	20.4218	53	39	44.7947	-679.291	-226.502	0.8536
	20.448	47	56	45.1395	-685.316	-226.502	0.85048
	20.4743	58	43	45.3273	-675.354	-226.502	0.84624
	20.5006	45	38	45.3807	-688.277	-226.502	0.84099
	20.5268	41	30	45.3364	-692.163	-226.502	0.83489
	20.5531	47	51	45.2357	-685.412	-226.502	0.82815
	20.5794	54	33	45.1145	-679.611	-226.502	0.82098
	20.6056	46	33	44.9972	-686.544	-226.502	0.81362
	20.6319	39	41	44.8931	-694.24	-226.502	0.80633
	20.6581	57	48	44.7974	-676.334	-226.502	0.79936
	20.6844	46	49	44.6959	-686.242	-226.502	0.79294
	20.7107	41	36	44.5718	-691.398	-226.502	0.78728
	20.7369	39	35	44.414	-693.76	-226.502	0.78257
	20.7632	36	49	44.223	-696.01	-226.502	0.77895
	20.7894	33	50	44.0131	-699.31	-226.502	0.77653
	20.8157	50	29	43.8099	-681.186	-226.502	0.77534
	20.842	42	33	43.6446	-689.181	-226.502	0.77541
	20.8682	51	44	43.546	-680.922	-226.502	0.77669
	20.8945	44	32	43.5336	-687.76	-226.502	0.77908
	20.9207	52	45	43.6129	-679.559	-226.502	0.78247
	20.947	33	44	43.7731	-699.07	-226.502	0.78668
	20.9733	57	56	43.9892	-675.526	-226.502	0.79152
	20.9995	43	31	44.2265	-688.453	-226.502	0.79677
	21.0258	36	44	44.4479	-696.234	-226.502	0.8022
	21.052	40	38	44.6208	-692.717	-226.502	0.80757
	21.0783	46	49	44.7224	-686.269	-226.502	0.81264
	21.1046	47	35	44.7412	-684.918	-226.502	0.81719
	21.1308	41	35	44.6752	-691.502	-226.502	0.82101
	21.1571	44	32	44.5281	-688.755	-226.502	0.8239
	21.1833	42	39	44.3054	-689.842	-226.502	0.82572
	21.2096	43	24	44.0138	-688.24	-226.502	0.82632
	21.2359	54	35	43.6626	-678.159	-226.502	0.82562
	21.2621	49	43	43.2674	-682.054	-226.502	0.82356
	21.2884	40	38	42.8539	-690.95	-226.502	0.82013
	21.3147	44	46	42.4578	-686.684	-226.502	0.81535
	21.3409	46	41	42.1228	-683.669	-226.502	0.80926
	21.3672	40	51	41.8938	-689.99	-226.502	0.80196
	21.3934	46	45	41.8091	-683.356	-226.502	0.79356
	21.4197	39	50	41.8933	-691.24	-226.502	0.78421
	21.4459	41	31	42.1514	-688.978	-226.502	0.77406
	21.4722	32	46	42.5662	-697.863	-226.502	0.76329
	21.4985	50	49	43.0982	-680.475	-226.502	0.75208
	21.5247	46	47	43.6893	-685.236	-226.502	0.74064
	21.551	43	46	44.2694	-688.496	-226.502	0.72915
	21.5772	41	36	44.7663	-691.593	-226.502	0.71779
	21.6035	39	39	45.1157	-694.462	-226.502	0.70675
	21.6298	64	39	45.2713	-669.058	-226.502	0.6962
	21.656	30	40	45.2111	-702.748	-226.502	0.68628
	21.6823	53	47	44.9397	-679.436	-226.502	0.67712
	21.7085	55	39	44.4866	-677.513	-226.502	0.66885
	21.7348	29	40	43.9008	-702.527	-226.502	0.66155
	21.7611	37	47	43.2438	-693.82	-226.502	0.65529
	21.7873	46	45	42.5823	-684.129	-226.502	0.65013
	21.8136	39	41	41.9804	-691.327	-226.502	0.64611
	21.8399	39	34	41.4928	-690.839	-226.502	0.64323
	21.8661	46	40	41.1595	-682.706	-226.502	0.64151
	21.8924	52	45	41.0015	-676.948	-226.502	0.64093
	21.9186	34	39	41.0187	-695.165	-226.502	0.64147
	21.9449	49	31	41.1904	-679.977	-226.502	0.6431
	21.9712	38	49	41.4775	-690.824	-226.502	0.6458
	21.9974	42	37	41.8279	-687.364	-226.502	0.64952
	22.0237	40	48	42.1837	-690.28	-226.502	0.65423
	22.0499	36	42	42.4906	-694.277	-226.502	0.65989
	22.0762	39	44	42.7068	-692.053	-226.502	0.66646
	22.1025	54	32	42.81	-677.307	-226.502	0.6739
	22.1287	45	30	42.8008	-685.697	-226.502	0.68218
	22.155	41	51	42.7007	-689.527	-226.502	0.69126
	22.1812	40	29	42.5468	-690.643	-226.502	0.7011
	22.2075	52	43	42.3836	-678.33	-226.502	0.71167
	22.2338	49	40	42.2544	-681.041	-226.502	0.72291
	22.26	39	37	42.1948	-691.541	-226.502	0.73478
	22.2863	33	39	42.227	-697.523	-226.502	0.74722
	22.3126	41	41	42.3569	-689.183	-226.502	0.76016
	22.3388	45	32	42.5736	-685.47	-226.502	0.77353
	22.3651	38	53	42.8499	-692.196	-226.502	0.78722
	22.3913	36	37	43.1453	-694.932	-226.502	0.80115
	22.4176	54	31	43.4105	-677.907	-226.502	0.8152
	22.4439	40	28	43.5948	-691.691	-226.502	0.82926
	22.4701	51	32	43.6547	-681.031	-226.502	0.8432
	22.4964	41	36	43.5622	-690.389	-226.502	0.85691
	22.5226	36	34	43.3109	-695.097	-226.502	0.87026
	22.5489	34	37	42.918	-697.064	-226.502	0.88313
	22.5752	56	36	42.4214	-673.958	-226.502	0.89544
	22.6014	34	40	41.8734	-696.02	-226.502	0.9071
	22.6277	41	44	41.3321	-688.159	-226.502	0.91806
	22.6539	48	36	40.8531	-681.03	-226.502	0.9283
	22.6802	46	41	40.483	-682.03	-226.502	0.93783
	22.7065	35	42	40.2544	-693.231	-226.502	0.94672
	22.7327	41	39	40.1839	-687.01	-226.502	0.95505
	22.759	40	28	40.2713	-688.368	-226.502	0.96299
	22.7852	56	28	40.5005	-672.037	-226.502	0.97073
	22.8115	36	45	40.8422	-692.629	-226.502	0.97849
	22.8378	38	33	41.2578	-690.604	-226.502	0.98657
	22.864	30	30	41.7043	-699.241	-226.502	0.99526
	22.8903	47	41	42.1399	-682.316	-226.502	1.00491
	22.9165	49	34	42.5281	-681.315	-226.502	1.01587
	22.9428	45	33	42.8414	-685.738	-226.502	1.0285
	22.9691	40	31	43.0621	-691.159	-226.502	1.04316
	22.9953	45	44	43.1819	-686.078	-226.502	1.06018
	23.0216	33	31	43.2001	-698.497	-226.502	1.07986
	23.0478	50	29	43.1218	-680.498	-226.502	1.10245
	23.0741	48	33	42.9551	-683.132	-226.502	1.12813
	23.1004	49	38	42.7096	-681.496	-226.502	1.15704
	23.1266	40	35	42.3948	-690.491	-226.502	1.18921
	23.1529	40	39	42.0198	-690.116	-226.502	1.22457
	23.1791	42	48	41.5936	-687.13	-226.502	1.263
	23.2054	41	36	41.1255	-687.952	-226.502	1.30423
	23.2317	39	44	40.6261	-689.973	-226.502	1.34793
	23.2579	38	37	40.108	-689.454	-226.502	1.39367
	23.2842	28	36	39.5856	-699.282	-226.502	1.44091
	23.3104	42	40	39.0743	-684.611	-226.502	1.48907
	23.3367	25	45	38.5896	-701.376	-226.502	1.5375
	23.363	37	29	38.1455	-688.722	-226.502	1.58549
	23.3892	43	34	37.7536	-681.98	-226.502	1.63231
	23.4155	42	28	37.4222	-682.959	-226.502	1.67725
	23.4417	43	28	37.1561	-681.383	-226.502	1.71957
	23.468	30	28	36.9562	-694.493	-226.502	1.7586
	23.4943	35	27	36.8202	-689.797	-226.502	1.7937
	23.5205	41	35	36.7427	-683.569	-226.502	1.82433
	23.5468	49	44	36.7161	-675.503	-226.502	1.85002
	23.573	33	42	36.7313	-692.028	-226.502	1.87041
	23.5993	31	27	36.7781	-693.205	-226.502	1.88524
	23.6256	47	46	36.8454	-677.022	-226.502	1.89441
	23.6518	27	33	36.9221	-697.669	-226.502	1.89791
	23.6781	28	32	36.9961	-696.693	-226.502	1.89586
	23.7044	47	29	37.0552	-677.232	-226.502	1.88851
	23.7306	53	38	37.0877	-671.584	-226.502	1.87622
	23.7569	38	30	37.0832	-686.43	-226.502	1.85945
	23.7831	29	24	37.034	-695.661	-226.502	1.83874
	23.8094	38	38	36.9367	-686.283	-226.502	1.81469
	23.8357	34	36	36.7921	-690.939	-226.502	1.78798
	23.8619	37	39	36.6054	-687.182	-226.502	1.75927
	23.8882	32	29	36.3854	-691.682	-226.502	1.72927
	23.9144	34	32	36.1424	-690.289	-226.502	1.69866
	23.9407	34	27	35.8872	-690.034	-226.502	1.66808
	23.967	28	31	35.6299	-695.326	-226.502	1.63815
	23.9932	31	34	35.3785	-691.805	-226.502	1.60941
	24.0195	43	35	35.1391	-679.366	-226.502	1.58231
	24.0457	31	24	34.9151	-691.342	-226.502	1.55723
	24.072	39	23	34.7083	-684.055	-226.502	1.53448
	24.0983	43	34	34.5189	-678.745	-226.502	1.51423
	24.1245	30	27	34.346	-691.883	-226.502	1.4966
	24.1508	35	32	34.1885	-687.165	-226.502	1.48158
	24.1771	44	25	34.0454	-678.272	-226.502	1.46911
	24.2033	38	29	33.9163	-683.263	-226.502	1.45902
	24.2296	30	38	33.8014	-691.338	-226.502	1.45109
	24.2558	26	36	33.7014	-695.478	-226.502	1.44503
	24.2821	29	31	33.6176	-692.244	-226.502	1.44051
	24.3084	43	28	33.5513	-677.778	-226.502	1.43717
	24.3346	34	29	33.504	-687.651	-226.502	1.43461
	24.3609	37	30	33.4766	-684.053	-226.502	1.43245
	24.3871	38	34	33.4699	-682.816	-226.502	1.43029
	24.4134	37	38	33.484	-684.061	-226.502	1.42775
	24.4397	34	26	33.5187	-687.665	-226.502	1.42449
	24.4659	22	33	33.5732	-699.27	-226.502	1.4202
	24.4922	16	25	33.6464	-705.433	-226.502	1.41461
	24.5184	39	21	33.7367	-683.083	-226.502	1.40749
	24.5447	39	28	33.8425	-683.189	-226.502	1.3987
	24.571	31	35	33.9618	-690.388	-226.502	1.38811
	24.5972	44	29	34.0926	-678.319	-226.502	1.37569
	24.6235	36	27	34.2327	-686.019	-226.502	1.36145
	24.6497	29	24	34.3799	-693.006	-226.502	1.34545
	24.676	35	24	34.532	-687.509	-226.502	1.32781
	24.7023	25	30	34.6868	-697.473	-226.502	1.3087
	24.7285	29	39	34.8423	-693.469	-226.502	1.28831
	24.7548	39	42	34.9963	-684.343	-226.502	1.26688
	24.781	35	25	35.1471	-688.124	-226.502	1.24467
	24.8073	39	25	35.2928	-684.639	-226.502	1.22195
	24.8336	36	33	35.4319	-687.218	-226.502	1.19897
	24.8598	34	46	35.563	-689.71	-226.502	1.17603
	24.8861	45	25	35.6847	-678.581	-226.502	1.15336
	24.9123	28	30	35.7959	-695.492	-226.502	1.1312
	24.9386	22	24	35.8957	-701.592	-226.502	1.10977
	24.9649	27	34	35.983	-696.73	-226.502	1.08924
	24.9911	40	30	36.0572	-684.154	-226.502	1.06975
	25.0174	27	32	36.1177	-696.864	-226.502	1.05142
	25.0436	32	30	36.164	-691.461	-226.502	1.03432
	25.0699	30	37	36.196	-693.733	-226.502	1.01847
	25.0962	27	29	36.2135	-696.96	-226.502	1.00389
	25.1224	32	26	36.2164	-691.513	-226.502	0.99055
	25.1487	27	14	36.2048	-696.951	-226.502	0.97838
	25.1749	30	38	36.1789	-693.715	-226.502	0.96731
	25.2012	24	24	36.1389	-699.915	-226.502	0.95725
	25.2275	37	27	36.0852	-686.662	-226.502	0.94807
	25.2537	29	38	36.0183	-694.645	-226.502	0.93965
	25.28	46	35	35.9389	-677.485	-226.502	0.93187
	25.3062	31	31	35.8478	-692.274	-226.502	0.9246
	25.3325	29	25	35.7459	-694.372	-226.502	0.9177
	25.3588	40	31	35.6343	-683.731	-226.502	0.91104
	25.385	32	37	35.5143	-690.811	-226.502	0.90451
	25.4113	34	38	35.3873	-689.534	-226.502	0.89798
	25.4376	28	36	35.2552	-694.952	-226.502	0.89134
	25.4638	39	29	35.1194	-684.466	-226.502	0.8845
	25.4901	32	31	34.9819	-690.278	-226.502	0.87736
	25.5163	29	23	34.8447	-693.471	-226.502	0.86982
	25.5426	36	29	34.7104	-686.497	-226.502	0.86183
	25.5689	31	35	34.5814	-691.008	-226.502	0.85332
	25.5951	20	31	34.4606	-701.997	-226.502	0.84422
	25.6214	44	35	34.351	-678.577	-226.502	0.83449
	25.6476	34	29	34.2554	-688.402	-226.502	0.82412
	25.6739	30	41	34.1769	-691.713	-226.502	0.81306
	25.7002	31	22	34.1183	-690.545	-226.502	0.80133
	25.7264	28	32	34.0822	-693.779	-226.502	0.78892
	25.7527	50	29	34.0712	-671.448	-226.502	0.77586
	25.7789	24	49	34.0873	-697.864	-226.502	0.76218
	25.8052	35	28	34.1318	-687.108	-226.502	0.74794
	25.8315	32	28	34.2057	-689.502	-226.502	0.73319
	25.8577	45	44	34.309	-677.206	-226.502	0.71801
	25.884	44	36	34.441	-678.667	-226.502	0.70248
	25.9102	28	27	34.5997	-694.296	-226.502	0.68668
	25.9365	35	32	34.7822	-687.759	-226.502	0.67073
	25.9628	26	32	34.9842	-696.761	-226.502	0.6547
	25.989	45	31	35.2	-678.097	-226.502	0.6387
	26.0153	41	23	35.423	-682.25	-226.502	0.62282
	26.0416	41	28	35.6457	-682.472	-226.502	0.60713
	26.0678	37	31	35.8611	-686.438	-226.502	0.59171
	26.0941	30	33	36.0628	-693.599	-226.502	0.57662
	26.1203	35	40	36.2459	-689.222	-226.502	0.5619
	26.1466	38	30	36.4078	-685.754	-226.502	0.54757
	26.1729	37	31	36.5482	-687.125	-226.502	0.53365
	26.1991	31	26	36.6683	-693.095	-226.502	0.52013
	26.2254	32	32	36.7703	-692.067	-226.502	0.50697
	26.2516	35	27	36.8562	-689.833	-226.502	0.49414
	26.2779	37	36	36.9262	-687.503	-226.502	0.48158
	26.3041	37	48	36.9781	-687.555	-226.502	0.46922
	26.3304	39	32	37.0063	-686.353	-226.502	0.45699
	26.3567	31	34	37.002	-693.429	-226.502	0.44481
	26.3829	38	42	36.9534	-686.3	-226.502	0.43259
	26.4092	41	34	36.8479	-683.674	-226.502	0.42027
	26.4355	34	32	36.6739	-690.82	-226.502	0.40776
	26.4617	29	22	36.4229	-695.049	-226.502	0.39501
	26.488	42	35	36.0919	-681.628	-226.502	0.38195
	26.5142	41	30	35.6848	-682.511	-226.502	0.36856
	26.5405	46	25	35.2124	-676.759	-226.502	0.3548
	26.5668	28	24	34.6923	-694.389	-226.502	0.34068
	26.593	27	21	34.1464	-694.893	-226.502	0.32619
	26.6193	39	27	33.5992	-682.946	-226.502	0.31137
	26.6455	31	21	33.0747	-689.501	-226.502	0.29626
	26.6718	32	18	32.5949	-687.891	-226.502	0.28091
	26.6981	27	25	32.1773	-692.924	-226.502	0.26538
	26.7243	38	38	31.8341	-681.181	-226.502	--
	26.7506	26	24	31.5714	-693.348	-226.502	--
	26.7768	27	23	31.389	-692.135	-226.502	--
	26.8031	30	32	31.2804	-688.817	-226.502	--
	26.8294	22	31	31.2333	-696.93	-226.502	--
	26.8556	36	33	31.23	-683.017	-226.502	--
	26.8819	43	12	31.2486	-675.475	-226.502	--
	26.9081	30	30	31.2652	-688.802	-226.502	--
	26.9344	36	22	31.2555	-683.042	-226.502	--
	26.9607	31	25	31.1976	-687.624	-226.502	--
	26.9869	30	26	31.0755	-688.612	-226.502	--
	27.0132	30	22	30.8803	-688.417	-226.502	--
	27.0394	29	32	30.6125	-689.239	-226.502	--
	27.0657	31	25	30.2813	-686.708	-226.502	--
	27.092	30	34	29.9032	-687.44	-226.502	--
	27.1182	30	25	29.4994	-687.036	-226.502	--
	27.1445	28	19	29.0925	-688.789	-226.502	--
	27.1708	19	24	28.7034	-697.13	-226.502	--
	27.197	36	31	28.3481	-680.135	-226.502	--
	27.2233	31	25	28.036	-684.463	-226.502	--
	27.2495	30	23	27.7688	-685.305	-226.502	--
	27.2758	27	25	27.5399	-688.286	-226.502	--
	27.3021	23	21	27.3355	-692.082	-226.502	--
	27.3283	21	19	27.1367	-693.763	-226.502	--
	27.3546	28	33	26.9227	-686.619	-226.502	--
	27.3808	21	18	26.6742	-693.301	-226.502	--
	27.4071	32	19	26.3773	-681.674	-226.502	--
	27.4334	28	22	26.0271	-685.724	-226.502	--
	27.4596	32	27	25.6288	-680.925	-226.502	--
	27.4859	25	19	25.1978	-687.984	-226.502	--
	27.5121	29	28	24.7579	-683.384	-226.502	--
	27.5384	25	30	24.3379	-687.124	-226.502	--
	27.5647	29	37	23.9676	-682.594	-226.502	--
	27.5909	16	20	23.6745	-695.461	-226.502	--
	27.6172	21	15	23.4796	-690.106	-226.502	--
	27.6434	16	19	23.3959	-695.182	-226.502	--
	27.6697	23	20	23.4263	-688.173	-226.502	--
	27.696	27	24	23.5628	-684.309	-226.502	--
	27.7222	21	11	23.7873	-690.414	-226.502	--
	27.7485	24	11	24.0724	-687.849	-226.502	--
	27.7747	27	29	24.3846	-685.131	-226.502	--
	27.801	24	16	24.6873	-688.464	-226.502	--
	27.8273	30	12	24.9454	-682.482	-226.502	--
	27.8535	27	27	25.1293	-685.876	-226.502	--
	27.8798	28	18	25.2185	-684.915	-226.502	--
	27.9061	25	30	25.2032	-687.99	-226.502	--
	27.9323	23	10	25.0842	-689.831	-226.502	--
	27.9586	20	29	24.8711	-692.408	-226.502	--
	27.9848	30	10	24.579	-682.116	-226.502	--
	28.0111	24	9	24.2254	-688.002	-226.502	--
	28.0373	15	29	23.8278	-696.404	-226.502	--
	28.0636	21	17	23.4016	-690.028	-226.502	--
	28.0899	24	17	22.9595	-686.736	-226.502	--
	28.1161	23	20	22.5115	-687.258	-226.502	--
	28.1424	22	21	22.0654	-687.762	-226.502	--
	28.1686	15	14	21.628	-694.204	-226.502	--
	28.1949	27	20	21.2056	-681.952	-226.502	--
	28.2212	29	23	20.8053	-679.432	-226.502	--
	28.2474	24	21	20.4351	-684.212	-226.502	--
	28.2737	21	20	20.104	-686.731	-226.502	--
	28.3	18	19	19.822	-689.969	-226.502	--
	28.3262	15	17	19.5988	-692.175	-226.502	--
	28.3525	14	19	19.4423	-693.539	-226.502	--
	28.3787	16	22	19.3564	-691.143	-226.502	--
	28.405	19	24	19.3393	-687.766	-226.502	--
	28.4313	23	26	19.3823	-684.129	-226.502	--
	28.4575	28	18	19.4694	-679.166	-226.502	--
	28.4838	13	29	19.579	-694.406	-226.502	--
	28.51	16	30	19.6863	-691.473	-226.502	--
	28.5363	22	23	19.7675	-685.464	-226.502	--
	28.5626	19	19	19.8033	-688.23	-226.502	--
	28.5888	18	14	19.7826	-689.929	-226.502	--
	28.6151	21	25	19.7035	-686.33	-226.502	--
	28.6413	24	20	19.574	-683.351	-226.502	--
	28.6676	16	8	19.4102	-691.197	-226.502	--
	28.6939	20	16	19.233	-686.77	-226.502	--
	28.7201	14	21	19.0653	-693.162	-226.502	--
	28.7464	23	18	18.9291	-683.676	-226.502	--
	28.7726	24	12	18.8422	-682.619	-226.502	--
	28.7989	15	24	18.8173	-691.394	-226.502	--
	28.8252	13	12	18.8608	-693.687	-226.502	--
	28.8514	19	18	18.9727	-687.399	-226.502	--
	28.8777	22	15	19.1472	-684.844	-226.502	--
	28.9039	21	13	19.374	-686	-226.502	--
	28.9302	21	14	19.6389	-686.265	-226.502	--
	28.9565	20	17	19.9258	-687.462	-226.502	--
	28.9827	24	10	20.2166	-683.993	-226.502	--
	29.009	15	16	20.4934	-693.07	-226.502	--
	29.0353	22	14	20.7383	-686.435	-226.502	--
	29.0615	19	14	20.935	-689.361	-226.502	--
	29.0878	18	19	21.0692	-691.216	-226.502	--
	29.114	22	19	21.1299	-686.826	-226.502	--
	29.1403	18	21	21.1096	-691.256	-226.502	--
	29.1666	11	18	21.0059	-697.902	-226.502	--
	29.1928	25	25	20.8217	-683.608	-226.502	--
	29.2191	31	17	20.5653	-676.992	-226.502	--
	29.2453	26	16	20.2505	-682.027	-226.502	--
	29.2716	14	12	19.8954	-693.992	-226.502	--
	29.2979	13	14	19.5212	-694.348	-226.502	--
	29.3241	21	13	19.1506	-685.777	-226.502	--
	29.3504	17	18	18.8054	-689.782	-226.502	--
	29.3766	19	18	18.5049	-686.931	-226.502	--
	29.4029	19	16	18.2644	-686.691	-226.502	--
	29.4292	14	12	18.0941	-692.191	-226.502	--
	29.4554	17	21	17.9986	-688.975	-226.502	--
	29.4817	24	15	17.9771	-681.754	-226.502	--
	29.5079	22	20	18.0235	-683.72	-226.502	--
	29.5342	16	16	18.1264	-689.913	-226.502	--
	29.5605	22	12	18.2702	-683.967	-226.502	--
	29.5867	16	19	18.435	-690.222	-226.502	--
	29.613	18	11	18.5981	-688.745	-226.502	--
	29.6393	20	14	18.735	-686.272	-226.502	--
	29.6655	15	12	18.8219	-691.398	-226.502	--
	29.6918	20	21	18.8379	-686.374	-226.502	--
	29.718	20	17	18.7691	-686.306	-226.502	--
	29.7443	19	21	18.6103	-687.037	-226.502	--
	29.7706	12	15	18.3674	-693.904	-226.502	--
	29.7968	13	22	18.057	-692.884	-226.502	--
	29.8231	22	13	17.7047	-683.401	-226.502	--
	29.8493	11	17	17.3424	-694.239	-226.502	--
	29.8756	22	23	17.0044	-682.701	-226.502	--
	29.9018	20	13	16.7232	-684.26	-226.502	--
	29.9281	15	19	16.5267	-689.103	-226.502	--
	29.9544	22	18	16.4353	-682.132	-226.502	--
	29.9806	17	14	16.4601	-687.437	-226.502	--
	30.0069	17	16	16.6017	-687.578	-226.502	--
	30.0331	11	11	16.8501	-693.747	-226.502	--
	30.0594	12	14	17.1848	-692.721	-226.502	--
	30.0857	14	19	17.5756	-691.672	-226.502	--
	30.1119	25	10	17.9846	-680.771	-226.502	--
	30.1382	27	11	18.3687	-679.115	-226.502	--
	30.1645	13	26	18.6833	-693.51	-226.502	--
	30.1907	15	8	18.8871	-691.464	-226.502	--
	30.217	23	17	18.9468	-683.693	-226.502	--
	30.2432	17	13	18.8414	-689.818	-226.502	--
	30.2695	25	19	18.5657	-681.352	-226.502	--
	30.2958	23	10	18.1309	-682.877	-226.502	--
	30.322	15	19	17.5634	-690.14	-226.502	--
	30.3483	18	14	16.9016	-687.048	-226.502	--
	30.3745	21	18	16.1915	-682.818	-226.502	--
	30.4008	13	14	15.4818	-690.308	-226.502	--
	30.4271	11	11	14.8202	-691.717	-226.502	--
	30.4533	8	9	14.2496	-694.196	-226.502	--
	30.4796	12	13	13.8061	-689.343	-226.502	--
	30.5058	20	7	13.518	-681.055	-226.502	--
	30.5321	15	17	13.4051	-685.982	-226.502	--
	30.5584	13	15	13.4792	-688.306	-226.502	--
	30.5846	19	10	13.744	-682.17	-226.502	--
	30.6109	14	13	14.1954	-688.292	-226.502	--
	30.6371	13	10	14.8224	-689.649	-226.502	--
	30.6634	14	13	15.6067	-689.703	-226.502	--
	30.6897	16	8	16.5229	-688.309	-226.502	--
	30.7159	14	18	17.5386	-691.635	-226.502	--
	30.7422	19	12	18.6145	-687.041	-226.502	--
	30.7685	17	26	19.7054	-690.682	-226.502	--
	30.7947	22	15	20.7618	-686.458	-226.502	--
	30.821	18	16	21.7327	-691.879	-226.502	--
	30.8472	19	14	22.5692	-690.996	-226.502	--
	30.8735	20	16	23.2291	-690.766	-226.502	--
	30.8998	19	19	23.6803	-692.107	-226.502	--
	30.926	29	6	23.9048	-682.531	-226.502	--
	30.9523	32	12	23.8992	-679.196	-226.502	--
	30.9785	27	10	23.6749	-684.421	-226.502	--
	31.0048	32	10	23.2549	-678.551	-226.502	--
	31.0311	29	18	22.6712	-681.298	-226.502	--
	31.0573	20	14	21.9605	-689.497	-226.502	--
	31.0836	17	16	21.1607	-692.137	-226.502	--
	31.1098	18	12	20.3079	-690.454	-226.502	--
	31.1361	16	8	19.4349	-691.221	-226.502	--
	31.1624	15	17	18.5696	-691.146	-226.502	--
	31.1886	20	10	17.7355	-685.272	-226.502	--
	31.2149	13	9	16.9511	-691.778	-226.502	--
	31.2411	19	2	16.231	-684.658	-226.502	--
	31.2674	16	11	15.5859	-687.372	-226.502	--
	31.2937	6	15	15.0234	-697.05	-226.502	--
	31.3199	20	14	14.548	-682.084	-226.502	--
	31.3462	14	11	14.1613	-688.258	-226.502	--
	31.3724	12	13	13.8626	-689.399	-226.502	--
	31.3987	11	17	13.6487	-690.545	-226.502	--
	31.425	7	16	13.5147	-694.541	-226.502	--
	31.4512	18	18	13.4535	-683.6	-226.502	--
	31.4775	23	22	13.457	-678.203	-226.502	--
	31.5038	12	7	13.5157	-689.052	-226.502	--
	31.53	10	16	13.6195	-691.166	-226.502	--
	31.5563	15	9	13.7582	-686.335	-226.502	--
	31.5825	15	8	13.9211	-686.498	-226.502	--
	31.6088	12	15	14.0983	-689.635	-226.502	--
	31.635	15	11	14.2806	-686.857	-226.502	--
	31.6613	22	12	14.4598	-680.156	-226.502	--
	31.6876	8	21	14.629	-694.576	-226.502	--
	31.7138	19	16	14.7828	-683.209	-226.502	--
	31.7401	13	17	14.917	-689.744	-226.502	--
	31.7663	18	13	15.0288	-685.175	-226.502	--
	31.7926	14	14	15.1167	-689.213	-226.502	--
	31.8189	19	13	15.1806	-683.607	-226.502	--
	31.8451	20	16	15.2213	-682.758	-226.502	--
	31.8714	9	10	15.2411	-694.028	-226.502	--
	31.8976	18	9	15.2428	-685.389	-226.502	--
	31.9239	17	17	15.2302	-686.207	-226.502	--
	31.9502	16	12	15.2072	-686.994	-226.502	--
	31.9764	12	5	15.1781	-690.715	-226.502	--
	32.0027	14	13	15.1466	-689.243	-226.502	--
	32.029	19	17	15.1161	-683.543	-226.502	--
	32.0552	16	12	15.0895	-686.876	-226.502	--
	32.0815	14	7	15.0689	-689.165	-226.502	--
	32.1077	17	18	15.056	-686.033	-226.502	--
	32.134	15	14	15.0517	-687.628	-226.502	--
	32.1603	9	14	15.0564	-693.843	-226.502	--
	32.1865	13	12	15.0701	-689.897	-226.502	--
	32.2128	8	10	15.0926	-695.039	-226.502	--
	32.239	18	11	15.123	-685.269	-226.502	--
	32.2653	19	11	15.1603	-683.587	-226.502	--
	32.2916	13	10	15.2036	-690.03	-226.502	--
	32.3178	14	9	15.2515	-689.348	-226.502	--
	32.3441	15	7	15.3026	-687.879	-226.502	--
	32.3703	14	11	15.3556	-689.452	-226.502	--
	32.3966	13	11	15.4092	-690.236	-226.502	--
	32.4229	10	6	15.4619	-693.008	-226.502	--
	32.4491	10	9	15.5124	-693.059	-226.502	--
	32.4754	14	9	15.5596	-689.656	-226.502	--
	32.5016	17	19	15.6021	-686.579	-226.502	--
	32.5279	12	16	15.639	-691.176	-226.502	--
	32.5542	9	7	15.6692	-694.456	-226.502	--
	32.5804	10	15	15.6919	-693.238	-226.502	--
	32.6067	20	16	15.7061	-683.243	-226.502	--
	32.633	10	10	15.7113	-693.258	-226.502	--
	32.6592	9	14	15.7067	-694.493	-226.502	--
	32.6855	13	8	15.692	-690.519	-226.502	--
	32.7117	9	12	15.6668	-694.453	-226.502	--
	32.738	13	12	15.6307	-690.457	-226.502	--
	32.7642	18	13	15.5838	-685.73	-226.502	--
	32.7905	9	13	15.5259	-694.312	-226.502	--
	32.8168	12	12	15.4569	-690.993	-226.502	--
	32.843	14	7	15.3772	-689.474	-226.502	--
	32.8693	8	8	15.2867	-695.233	-226.502	--
	32.8956	8	9	15.1858	-695.132	-226.502	--
	32.9218	13	14	15.0748	-689.901	-226.502	--
	32.9481	13	12	14.9543	-689.781	-226.502	--
	32.9743	13	13	14.8246	-689.651	-226.502	--
	33.0006	21	11	14.6864	-681.313	-226.502	--
	33.0269	15	16	14.5403	-687.117	-226.502	--
	33.0531	12	9	14.3872	-689.924	-226.502	--
	33.0794	8	10	14.228	-694.174	-226.502	--
	33.1056	9	8	14.0637	-692.85	-226.502	--
	33.1319	10	11	13.8956	-691.442	-226.502	--
	33.1582	15	10	13.7252	-686.302	-226.502	--
	33.1844	14	8	13.5537	-687.65	-226.502	--
	33.2107	12	6	13.3827	-688.919	-226.502	--
	33.2369	15	3	13.2141	-685.791	-226.502	--
	33.2632	13	19	13.0496	-687.876	-226.502	--
	33.2895	10	6	12.8912	-690.438	-226.502	--
	33.3157	12	13	12.7408	-688.277	-226.502	--
	33.342	11	5	12.6005	-689.497	-226.502	--
	33.3683	8	16	12.4723	-692.419	-226.502	--
	33.3945	18	13	12.3581	-682.505	-226.502	--
	33.4208	15	12	12.2598	-684.836	-226.502	--
	33.447	7	15	12.1792	-693.206	-226.502	--
	33.4733	9	6	12.1178	-690.904	-226.502	--
	33.4995	16	16	12.0766	-683.863	-226.502	--
	33.5258	11	12	12.0565	-688.953	-226.502	--
	33.5521	23	9	12.058	-676.805	-226.502	--
	33.5783	14	8	12.081	-686.177	-226.502	--
	33.6046	11	11	12.1246	-689.021	-226.502	--
	33.6309	13	4	12.1874	-687.014	-226.502	--
	33.6571	7	17	12.2669	-693.293	-226.502	--
	33.6834	12	12	12.36	-687.897	-226.502	--
	33.7096	18	10	12.4624	-682.609	-226.502	--
	33.7359	20	10	12.5686	-680.105	-226.502	--
	33.7621	6	10	12.6727	-694.699	-226.502	--
	33.7884	22	15	12.7679	-678.464	-226.502	--
	33.8147	13	4	12.8472	-687.674	-226.502	--
	33.8409	9	7	12.9041	-691.691	-226.502	--
	33.8672	11	8	12.9331	-689.83	-226.502	--
	33.8935	14	20	12.9302	-687.027	-226.502	--
	33.9197	8	6	12.8941	-692.841	-226.502	--
	33.946	18	12	12.826	-682.973	-226.502	--
	33.9722	11	18	12.7305	-689.627	-226.502	--
	33.9985	15	6	12.6147	-685.191	-226.502	--
	34.0248	17	11	12.4882	-683.465	-226.502	--
	34.051	12	8	12.3619	-687.898	-226.502	--
	34.0773	15	9	12.2477	-684.824	-226.502	--
	34.1035	7	11	12.1565	-693.183	-226.502	--
	34.1298	10	10	12.0984	-689.645	-226.502	--
	34.1561	10	13	12.0811	-689.628	-226.502	--
	34.1823	5	13	12.1096	-695.056	-226.502	--
	34.2086	9	4	12.1859	-690.972	-226.502	--
	34.2348	14	15	12.3082	-686.405	-226.502	--
	34.2611	19	19	12.4716	-680.898	-226.502	--
	34.2874	6	8	12.6674	-694.694	-226.502	--
	34.3136	15	7	12.8845	-685.461	-226.502	--
	34.3399	15	7	13.1096	-685.686	-226.502	--
	34.3661	17	19	13.3286	-684.305	-226.502	--
	34.3924	13	13	13.5278	-688.354	-226.502	--
	34.4187	15	21	13.6955	-686.272	-226.502	--
	34.4449	14	6	13.8227	-687.919	-226.502	--
	34.4712	16	10	13.9044	-685.691	-226.502	--
	34.4975	12	4	13.9394	-689.476	-226.502	--
	34.5237	11	12	13.9299	-690.826	-226.502	--
	34.55	9	6	13.8803	-692.667	-226.502	--
	34.5762	16	16	13.7959	-685.582	-226.502	--
	34.6025	7	14	13.6814	-694.708	-226.502	--
	34.6287	16	7	13.5398	-685.326	-226.502	--
	34.655	11	8	13.3718	-690.268	-226.502	--
	34.6813	11	8	13.1758	-690.072	-226.502	--
	34.7075	14	6	12.9485	-687.045	-226.502	--
	34.7338	16	8	12.6862	-684.473	-226.502	--
	34.7601	20	15	12.3863	-679.923	-226.502	--
	34.7863	8	8	12.0483	-691.995	-226.502	--
	34.8126	17	8	11.6754	-682.652	-226.502	--
	34.8388	12	7	11.2752	-686.812	-226.502	--
	34.8651	8	7	10.8592	-690.806	-226.502	--
	34.8914	12	9	10.443	-685.98	-226.502	--
	34.9176	13	12	10.0452	-684.872	-226.502	--
	34.9439	8	5	9.68567	-689.632	-226.502	--
	34.9701	9	17	9.3843	-688.171	-226.502	--
	34.9964	13	15	9.1593	-683.986	-226.502	--
	35.0227	10	5	9.02557	-686.572	-226.502	--
	35.0489	13	12	8.99348	-683.82	-226.502	--
	35.0752	11	16	9.06784	-685.964	-226.502	--
	35.1014	8	9	9.24704	-689.194	-226.502	--
	35.1277	10	10	9.52285	-687.069	-226.502	--
	35.154	11	5	9.88045	-686.777	-226.502	--
	35.1802	9	12	10.2988	-689.085	-226.502	--
	35.2065	10	6	10.7517	-688.298	-226.502	--
	35.2328	11	7	11.2092	-688.106	-226.502	--
	35.259	7	12	11.6398	-692.666	-226.502	--
	35.2853	12	6	12.0125	-687.549	-226.502	--
	35.3115	14	16	12.2996	-686.396	-226.502	--
	35.3378	9	6	12.4792	-691.266	-226.502	--
	35.364	19	10	12.5376	-680.964	-226.502	--
	35.3903	11	6	12.4706	-689.367	-226.502	--
	35.4166	11	10	12.2843	-689.181	-226.502	--
	35.4428	8	11	11.9947	-691.941	-226.502	--
	35.4691	15	7	11.6264	-684.203	-226.502	--
	35.4954	7	11	11.2099	-692.236	-226.502	--
	35.5216	10	5	10.7793	-688.326	-226.502	--
	35.5479	10	8	10.3691	-687.916	-226.502	--
	35.5741	12	8	10.0109	-685.547	-226.502	--
	35.6004	11	13	9.73127	-686.628	-226.502	--
	35.6266	7	10	9.54954	-690.576	-226.502	--
	35.6529	12	11	9.47628	-685.013	-226.502	--
	35.6792	11	15	9.5126	-686.409	-226.502	--
	35.7054	15	13	9.65011	-682.227	-226.502	--
	35.7317	8	10	9.87153	-689.818	-226.502	--
	35.758	14	8	10.152	-684.249	-226.502	--
	35.7842	9	5	10.4614	-689.248	-226.502	--
	35.8105	10	7	10.7664	-688.313	-226.502	--
	35.8367	8	12	11.034	-690.98	-226.502	--
	35.863	4	10	11.234	-695.02	-226.502	--
	35.8893	15	3	11.3422	-683.919	-226.502	--
	35.9155	10	9	11.3427	-688.889	-226.502	--
	35.9418	15	12	11.229	-683.806	-226.502	--
	35.968	10	7	11.0048	-688.551	-226.502	--
	35.9943	13	8	10.6835	-685.51	-226.502	--
	36.0206	12	9	10.2872	-685.824	-226.502	--
	36.0468	15	8	9.84384	-682.42	-226.502	--
	36.0731	3	14	9.385	-694.282	-226.502	--
	36.0993	2	16	8.94278	-694.769	-226.502	--
	36.1256	11	7	8.54675	-685.443	-226.502	--
	36.1519	8	11	8.22141	-688.168	-226.502	--
	36.1781	11	6	7.9844	-684.881	-226.502	--
	36.2044	6	8	7.84524	-689.872	-226.502	--
	36.2306	12	8	7.80483	-683.341	-226.502	--
	36.2569	7	8	7.85592	-688.882	-226.502	--
	36.2832	7	17	7.9843	-689.011	-226.502	--
	36.3094	9	10	8.17051	-686.957	-226.502	--
	36.3357	13	8	8.39211	-683.219	-226.502	--
	36.362	8	9	8.62614	-688.573	-226.502	--
	36.3882	11	12	8.85146	-685.748	-226.502	--
	36.4145	4	7	9.05088	-692.837	-226.502	--
	36.4407	14	9	9.21263	-683.309	-226.502	--
	36.467	13	6	9.33112	-684.158	-226.502	--
	36.4933	8	10	9.40681	-689.353	-226.502	--
	36.5195	7	9	9.44533	-690.472	-226.502	--
	36.5458	10	10	9.45583	-687.002	-226.502	--
	36.572	2	7	9.44924	-695.276	-226.502	--
	36.5983	9	13	9.43633	-688.223	-226.502	--
	36.6246	13	6	9.42605	-684.253	-226.502	--
	36.6508	9	6	9.42441	-688.211	-226.502	--
	36.6771	3	10	9.43372	-694.33	-226.502	--
	36.7033	13	9	9.45244	-684.279	-226.502	--
	36.7296	8	10	9.47589	-689.422	-226.502	--
	36.7559	10	8	9.49708	-687.044	-226.502	--
	36.7821	12	14	9.50817	-685.045	-226.502	--
	36.8084	8	4	9.50222	-689.449	-226.502	--
	36.8346	9	10	9.47455	-688.261	-226.502	--
	36.8609	10	13	9.42402	-686.971	-226.502	--
	36.8872	9	6	9.35371	-688.14	-226.502	--
	36.9134	12	7	9.27087	-684.807	-226.502	--
	36.9397	9	6	9.18619	-687.973	-226.502	--
	36.9659	9	11	9.1125	-687.899	-226.502	--
	36.9922	9	10	9.06313	-687.85	-226.502	--
	37.0185	7	8	9.05007	-690.077	-226.502	--
	37.0447	12	7	9.08236	-684.619	-226.502	--
	37.071	4	12	9.16471	-692.951	-226.502	--
	37.0973	13	9	9.29677	-684.123	-226.502	--
	37.1235	11	8	9.47286	-686.369	-226.502	--
	37.1498	4	9	9.68222	-693.469	-226.502	--
	37.176	13	8	9.90984	-684.736	-226.502	--
	37.2023	16	13	10.1375	-681.924	-226.502	--
	37.2285	5	5	10.3451	-693.292	-226.502	--
	37.2548	10	10	10.5123	-688.059	-226.502	--
	37.2811	9	5	10.6204	-689.407	-226.502	--
	37.3073	10	11	10.6538	-688.2	-226.502	--
	37.3336	8	15	10.6017	-690.548	-226.502	--
	37.3599	11	7	10.4595	-687.356	-226.502	--
	37.3861	9	16	10.2294	-689.016	-226.502	--
	37.4124	9	11	9.92088	-688.707	-226.502	--
	37.4386	8	7	9.54994	-689.496	-226.502	--
	37.4649	14	6	9.13807	-683.235	-226.502	--
	37.4911	10	10	8.71022	-686.257	-226.502	--
	37.5174	10	6	8.29298	-685.84	-226.502	--
	37.5437	6	8	7.91239	-689.939	-226.502	--
	37.5699	12	14	7.59198	-683.129	-226.502	--
	37.5962	6	6	7.35119	-689.378	-226.502	--
	37.6225	6	9	7.20408	-689.231	-226.502	--
	37.6487	3	6	7.15857	-692.055	-226.502	--
	37.675	7	6	7.21594	-688.242	-226.502	--
	37.7012	6	16	7.37083	-689.397	-226.502	--
	37.7275	11	6	7.61154	-684.508	-226.502	--
	37.7538	7	9	7.92077	-688.947	-226.502	--
	37.78	11	8	8.27679	-685.173	-226.502	--
	37.8063	14	8	8.65506	-682.752	-226.502	--
	37.8325	10	9	9.03018	-686.577	-226.502	--
	37.8588	5	11	9.37807	-692.325	-226.502	--
	37.8851	16	12	9.67802	-681.465	-226.502	--
	37.9113	7	2	9.91435	-690.941	-226.502	--
	37.9376	4	8	10.0774	-693.864	-226.502	--
	37.9638	9	8	10.164	-688.951	-226.502	--
	37.9901	12	6	10.1765	-685.713	-226.502	--
	38.0164	10	8	10.1224	-687.669	-226.502	--
	38.0426	10	10	10.012	-687.559	-226.502	--
	38.0689	6	10	9.85789	-691.884	-226.502	--
	38.0951	15	5	9.67257	-682.249	-226.502	--
	38.1214	10	6	9.46786	-687.014	-226.502	--
	38.1477	7	12	9.25387	-690.28	-226.502	--
	38.1739	10	6	9.03857	-686.585	-226.502	--
	38.2002	8	11	8.8277	-688.774	-226.502	--
	38.2264	6	4	8.62486	-690.651	-226.502	--
	38.2527	4	10	8.4318	-692.218	-226.502	--
	38.279	7	5	8.24884	-689.275	-226.502	--
	38.3052	10	8	8.07534	-685.622	-226.502	--
	38.3315	12	7	7.91021	-683.447	-226.502	--
	38.3578	5	6	7.75234	-690.699	-226.502	--
	38.384	5	5	7.60099	-690.548	-226.502	--
	38.4103	12	8	7.45603	-682.993	-226.502	--
	38.4365	11	8	7.31809	-684.215	-226.502	--
	38.4628	10	9	7.18849	-684.735	-226.502	--
	38.4891	7	11	7.06914	-688.096	-226.502	--
	38.5153	5	7	6.96228	-689.909	-226.502	--
	38.5416	5	7	6.8702	-689.817	-226.502	--
	38.5678	9	10	6.79511	-685.582	-226.502	--
	38.5941	7	7	6.73888	-687.765	-226.502	--
	38.6204	9	6	6.70291	-685.489	-226.502	--
	38.6466	6	10	6.68805	-688.715	-226.502	--
	38.6729	1	8	6.69469	-693.481	-226.502	--
	38.6991	16	12	6.72281	-678.509	-226.502	--
	38.7254	13	12	6.77197	-681.598	-226.502	--
	38.7517	8	11	6.8414	-686.788	-226.502	--
	38.7779	12	7	6.93009	-682.467	-226.502	--
	38.8042	5	7	7.03677	-689.983	-226.502	--
	38.8304	5	7	7.16003	-690.107	-226.502	--
	38.8567	14	4	7.2983	-681.395	-226.502	--
	38.883	17	6	7.44989	-678.426	-226.502	--
	38.9092	9	6	7.61303	-686.4	-226.502	--
	38.9355	9	9	7.78587	-686.572	-226.502	--
	38.9618	5	8	7.96655	-690.913	-226.502	--
	38.988	6	7	8.15326	-690.18	-226.502	--
	39.0143	4	14	8.34424	-692.131	-226.502	--
	39.0405	3	11	8.53769	-693.434	-226.502	--
	39.0668	8	2	8.73196	-688.678	-226.502	--
	39.093	9	2	8.92547	-687.712	-226.502	--
	39.1193	6	2	9.11676	-691.143	-226.502	--
	39.1456	9	5	9.30445	-688.091	-226.502	--
	39.1718	7	3	9.48729	-690.514	-226.502	--
	39.1981	6	1	9.66415	-691.691	-226.502	--
	39.2244	13	4	9.83398	-684.661	-226.502	--
	39.2506	6	9	9.99581	-692.022	-226.502	--
	39.2769	3	10	10.1488	-695.045	-226.502	--
	39.3031	9	11	10.2922	-689.079	-226.502	--
	39.3294	9	7	10.4253	-689.212	-226.502	--
	39.3556	6	4	10.5474	-692.574	-226.502	--
	39.3819	10	6	10.6582	-688.205	-226.502	--
	39.4082	6	10	10.7571	-692.784	-226.502	--
	39.4344	8	9	10.8437	-690.79	-226.502	--
	39.4607	13	8	10.9175	-685.744	-226.502	--
	39.487	15	3	10.9783	-683.555	-226.502	--
	39.5132	6	12	11.0259	-693.052	-226.502	--
	39.5395	4	4	11.06	-694.846	-226.502	--
	39.5657	4	11	11.0805	-694.867	-226.502	--
	39.592	18	6	11.0876	-681.234	-226.502	--
	39.6183	4	6	11.0811	-694.868	-226.502	--
	39.6445	10	6	11.061	-688.608	-226.502	--
	39.6708	13	8	11.0276	-685.854	-226.502	--
	39.697	2	8	10.9809	-696.807	-226.502	--
	39.7233	7	8	10.9212	-691.948	-226.502	--
	39.7496	7	4	10.8488	-691.875	-226.502	--
	39.7758	9	4	10.7641	-689.551	-226.502	--
	39.8021	6	1	10.6675	-692.694	-226.502	--
	39.8283	9	2	10.5595	-689.346	-226.502	--
	39.8546	4	8	10.4408	-694.227	-226.502	--
	39.8809	6	9	10.3122	-692.339	-226.502	--
	39.9071	10	11	10.1743	-687.721	-226.502	--
	39.9334	8	3	10.0281	-689.975	-226.502	--
	39.9597	4	6	9.87462	-693.661	-226.502	--
	39.9859	8	6	9.71485	-689.661	-226.502	--
	40.0122	6	2	9.54998	-691.577	-226.502	--
	40.0384	6	5	9.38126	-691.408	-226.502	--
	40.0647	12	8	9.21003	-684.747	-226.502	--
	40.0909	7	9	9.03774	-690.064	-226.502	--
	40.1172	11	1	8.86588	-685.762	-226.502	--
	40.1435	13	5	8.696	-683.523	-226.502	--
	40.1697	11	2	8.52966	-685.426	-226.502	--
	40.196	13	3	8.36845	-683.195	-226.502	--
	40.2223	11	3	8.21389	-685.11	-226.502	--
	40.2485	11	8	8.06739	-684.964	-226.502	--
	40.2748	0	8	7.93023	-695.717	-226.502	--
	40.301	14	14	7.80353	-681.9	-226.502	--
	40.3273	6	6	7.68815	-689.715	-226.502	--
	40.3536	4	9	7.58482	-691.371	-226.502	--
	40.3798	8	5	7.49396	-687.44	-226.502	--
	40.4061	6	6	7.4157	-689.442	-226.502	--
	40.4323	7	9	7.35003	-688.377	-226.502	--
	40.4586	5	6	7.29685	-690.243	-226.502	--
	40.4849	8	1	7.25609	-687.203	-226.502	--
	40.5111	10	5	7.22775	-684.774	-226.502	--
	40.5374	14	11	7.21194	-681.308	-226.502	--
	40.5636	8	4	7.20889	-687.155	-226.502	--
	40.5899	3	5	7.2188	-692.115	-226.502	--
	40.6162	7	3	7.24187	-688.268	-226.502	--
	40.6424	11	7	7.27811	-684.175	-226.502	--
	40.6687	13	12	7.32726	-682.154	-226.502	--
	40.6949	10	9	7.38871	-684.935	-226.502	--
	40.7212	8	11	7.46154	-687.408	-226.502	--
	40.7475	7	6	7.54459	-688.571	-226.502	--
	40.7737	6	13	7.63651	-689.663	-226.502	--
	40.8	10	11	7.73591	-685.282	-226.502	--
	40.8263	7	12	7.84137	-688.868	-226.502	--
	40.8525	9	7	7.95134	-686.738	-226.502	--
	40.8788	9	9	8.06405	-686.851	-226.502	--
	40.905	2	6	8.17719	-694.004	-226.502	--
	40.9313	3	8	8.28768	-693.184	-226.502	--
	40.9575	9	9	8.39145	-687.178	-226.502	--
	40.9838	6	11	8.48316	-690.51	-226.502	--
	41.0101	9	5	8.55622	-687.343	-226.502	--
	41.0363	9	2	8.60315	-687.39	-226.502	--
	41.0626	8	11	8.61605	-688.563	-226.502	--
	41.0889	7	8	8.58749	-689.614	-226.502	--
	41.1151	7	3	8.5116	-689.538	-226.502	--
	41.1414	12	7	8.38503	-683.922	-226.502	--
	41.1676	9	8	8.20785	-686.994	-226.502	--
	41.1939	12	9	7.9841	-683.521	-226.502	--
	41.2201	5	1	7.72178	-690.668	-226.502	--
	41.2464	4	6	7.43244	-691.219	-226.502	--
	41.2727	2	12	7.13028	-692.957	-226.502	--
	41.2989	5	8	6.83121	-689.778	-226.502	--
	41.3252	8	6	6.55152	-686.498	-226.502	--
	41.3515	13	7	6.30674	-681.133	-226.502	--
	41.3777	2	6	6.11055	-691.937	-226.502	--
	41.404	14	8	5.97397	-680.07	-226.502	--
	41.4302	15	13	5.90466	-678.481	-226.502	--
	41.4565	3	5	5.9065	-690.803	-226.502	--
	41.4828	2	6	5.97936	-691.806	-226.502	--
	41.509	7	8	6.11899	-687.146	-226.502	--
	41.5353	17	1	6.3173	-677.294	-226.502	--
	41.5615	9	10	6.56257	-685.349	-226.502	--
	41.5878	8	3	6.84003	-686.787	-226.502	--
	41.6141	6	8	7.13307	-689.16	-226.502	--
	41.6403	5	7	7.42386	-690.37	-226.502	--
	41.6666	5	8	7.69451	-690.641	-226.502	--
	41.6928	9	13	7.92844	-686.715	-226.502	--
	41.7191	10	5	8.11191	-685.658	-226.502	--
	41.7454	7	6	8.2352	-689.262	-226.502	--
	41.7716	10	14	8.29322	-685.84	-226.502	--
	41.7979	11	2	8.28598	-685.183	-226.502	--
	41.8242	9	7	8.21863	-687.005	-226.502	--
	41.8504	6	1	8.10099	-690.128	-226.502	--
	41.8767	4	4	7.94677	-691.733	-226.502	--
	41.9029	9	5	7.77241	-686.559	-226.502	--
	41.9292	8	8	7.59568	-687.542	-226.502	--
	41.9554	8	6	7.43433	-687.381	-226.502	--
	41.9817	11	12	7.30453	-684.201	-226.502	--
	42.008	5	6	7.21961	-690.166	-226.502	--
	42.0342	11	8	7.189	-684.086	-226.502	--
	42.0605	6	9	7.21755	-689.244	-226.502	--
	42.0868	0	6	7.30531	-695.092	-226.502	--
	42.113	7	9	7.44779	-688.474	-226.502	--
	42.1393	11	3	7.63656	-684.533	-226.502	--
	42.1655	13	7	7.86017	-682.687	-226.502	--
	42.1918	10	8	8.10541	-685.652	-226.502	--
	42.2181	1	7	8.35859	-695.145	-226.502	--
	42.2443	11	7	8.60649	-685.503	-226.502	--
	42.2706	6	2	8.83745	-690.864	-226.502	--
	42.2968	10	8	9.04185	-686.588	-226.502	--
	42.3231	11	7	9.21231	-686.109	-226.502	--
	42.3494	9	5	9.34355	-688.13	-226.502	--
	42.3756	6	2	9.43194	-691.458	-226.502	--
	42.4019	8	6	9.47524	-689.422	-226.502	--
	42.4281	8	6	9.47231	-689.419	-226.502	--
	42.4544	10	5	9.42264	-686.969	-226.502	--
	42.4807	9	8	9.32653	-688.113	-226.502	--
	42.5069	4	5	9.18551	-692.972	-226.502	--
	42.5332	6	3	9.0031	-691.03	-226.502	--
	42.5594	8	3	8.78516	-688.732	-226.502	--
	42.5857	10	10	8.54024	-686.087	-226.502	--
	42.612	14	9	8.27955	-682.376	-226.502	--
	42.6382	10	3	8.0168	-685.563	-226.502	--
	42.6645	10	8	7.76731	-685.314	-226.502	--
	42.6908	6	6	7.5467	-689.573	-226.502	--
	42.717	1	10	7.36927	-694.156	-226.502	--
	42.7433	12	1	7.2463	-682.783	-226.502	--
	42.7695	5	6	7.18447	-690.131	-226.502	--
	42.7958	2	2	7.18472	-693.011	-226.502	--
	42.822	15	6	7.24154	-679.818	-226.502	--
	42.8483	10	9	7.3431	-684.89	-226.502	--
	42.8746	3	6	7.47231	-692.369	-226.502	--
	42.9008	9	6	7.60853	-686.395	-226.502	--
	42.9271	4	5	7.72976	-691.516	-226.502	--
	42.9534	10	8	7.81528	-685.362	-226.502	--
	42.9796	12	4	7.84811	-683.385	-226.502	--
	43.0059	5	8	7.81682	-690.763	-226.502	--
	43.0321	13	3	7.71666	-682.543	-226.502	--
	43.0584	5	7	7.54979	-690.496	-226.502	--
	43.0847	7	4	7.32467	-688.351	-226.502	--
	43.1109	7	6	7.05472	-688.081	-226.502	--
	43.1372	6	5	6.75652	-688.783	-226.502	--
	43.1634	5	4	6.44805	-689.395	-226.502	--
	43.1897	7	10	6.1469	-687.173	-226.502	--
	43.216	5	9	5.86883	-688.815	-226.502	--
	43.2422	14	1	5.62672	-679.723	-226.502	--
	43.2685	3	8	5.4302	-690.327	-226.502	--
	43.2947	7	5	5.28547	-686.312	-226.502	--
	43.321	4	10	5.19568	-688.982	-226.502	--
	43.3473	3	6	5.16139	-690.058	-226.502	--
	43.3735	11	3	5.18123	-682.078	-226.502	--
	43.3998	5	8	5.25235	-688.199	-226.502	--
	43.426	6	2	5.37094	-687.397	-226.502	--
	43.4523	8	10	5.53277	-685.479	-226.502	--
	43.4786	9	5	5.7334	-684.52	-226.502	--
	43.5048	5	5	5.96821	-688.915	-226.502	--
	43.5311	9	3	6.23235	-685.019	-226.502	--
	43.5573	11	3	6.52061	-683.417	-226.502	--
	43.5836	6	2	6.82707	-688.854	-226.502	--
	43.6099	11	10	7.14485	-684.041	-226.502	--
	43.6361	11	6	7.46596	-684.362	-226.502	--
	43.6624	2	6	7.7813	-693.608	-226.502	--
	43.6887	6	3	8.08078	-690.107	-226.502	--
	43.7149	3	0	8.35376	-693.25	-226.502	--
	43.7412	7	11	8.58961	-689.616	-226.502	--
	43.7674	8	8	8.77847	-688.725	-226.502	--
	43.7937	16	8	8.912	-680.699	-226.502	--
	43.8199	11	6	8.98409	-685.881	-226.502	--
	43.8462	7	9	8.99136	-690.018	-226.502	--
	43.8725	12	7	8.93363	-684.47	-226.502	--
	43.8987	9	11	8.81395	-687.6	-226.502	--
	43.925	2	3	8.63833	-694.465	-226.502	--
	43.9513	4	4	8.41529	-692.202	-226.502	--
	43.9775	7	4	8.15526	-689.182	-226.502	--
	44.0038	7	10	7.86981	-688.896	-226.502	--
	44.03	5	7	7.57084	-690.517	-226.502	--
	44.0563	10	13	7.26993	-684.816	-226.502	--
	44.0826	8	10	6.97772	-686.924	-226.502	--
	44.1088	2	2	6.70349	-692.53	-226.502	--
	44.1351	13	5	6.45487	-681.281	-226.502	--
	44.1613	7	3	6.23778	-687.264	-226.502	--
	44.1876	5	8	6.05643	-689.003	-226.502	--
	44.2139	6	3	5.91349	-687.94	-226.502	--
	44.2401	13	4	5.81027	-680.637	-226.502	--
	44.2664	7	5	5.74697	-686.774	-226.502	--
	44.2926	6	9	5.72287	-687.749	-226.502	--
	44.3189	12	6	5.73659	-681.273	-226.502	--
	44.3452	6	2	5.78629	-687.813	-226.502	--
	44.3714	10	6	5.86976	-683.416	-226.502	--
	44.3977	13	11	5.98445	-680.811	-226.502	--
	44.4239	11	12	6.12764	-683.024	-226.502	--
	44.4502	7	7	6.29645	-687.323	-226.502	--
	44.4765	5	6	6.48787	-689.434	-226.502	--
	44.5027	7	4	6.69884	-687.725	-226.502	--
	44.529	6	8	6.92623	-688.953	-226.502	--
	44.5553	4	3	7.16688	-690.953	-226.502	--
	44.5815	5	2	7.41763	-690.364	-226.502	--
	44.6078	4	2	7.6754	-691.462	-226.502	--
	44.634	8	7	7.93718	-687.884	-226.502	--
	44.6603	11	4	8.20005	-685.097	-226.502	--
	44.6865	8	4	8.46127	-688.408	-226.502	--
	44.7128	3	9	8.71822	-693.615	-226.502	--
	44.7391	6	7	8.96849	-690.995	-226.502	--
	44.7653	13	7	9.20984	-684.036	-226.502	--
	44.7916	11	8	9.44021	-686.337	-226.502	--
	44.8178	13	5	9.65775	-684.484	-226.502	--
	44.8441	7	6	9.86077	-690.887	-226.502	--
	44.8704	2	8	10.0478	-695.874	-226.502	--
	44.8966	16	3	10.2174	-682.004	-226.502	--
	44.9229	11	3	10.3685	-687.265	-226.502	--
	44.9492	6	6	10.5	-692.526	-226.502	--
	44.9754	10	3	10.6109	-688.157	-226.502	--
	45.0017	10	2	10.7005	-688.247	-226.502	--
	45.0279	7	7	10.768	-691.795	-226.502	--
	45.0542	4	8	10.813	-694.6	-226.502	--
	45.0805	3	8	10.8351	-695.732	-226.502	--
	45.1067	7	7	10.8339	-691.86	-226.502	--
	45.133	2	10	10.8095	-696.636	-226.502	--
	45.1592	5	10	10.7618	-693.708	-226.502	--
	45.1855	11	13	10.691	-687.588	-226.502	--
	45.2118	8	6	10.5975	-690.544	-226.502	--
	45.238	3	4	10.4818	-695.378	-226.502	--
	45.2643	6	9	10.3444	-692.371	-226.502	--
	45.2905	8	3	10.1863	-690.133	-226.502	--
	45.3168	12	3	10.0084	-685.545	-226.502	--
	45.3431	6	7	9.81193	-691.838	-226.502	--
	45.3693	8	9	9.59813	-689.545	-226.502	--
	45.3956	5	7	9.36859	-692.315	-226.502	--
	45.4218	13	9	9.12503	-683.952	-226.502	--
	45.4481	6	5	8.86939	-690.896	-226.502	--
	45.4744	6	8	8.60378	-690.63	-226.502	--
	45.5006	8	4	8.33056	-688.277	-226.502	--
	45.5269	4	16	8.05226	-691.839	-226.502	--
	45.5532	2	10	7.77165	-693.598	-226.502	--
	45.5794	5	8	7.49169	-690.438	-226.502	--
	45.6057	8	4	7.21556	-687.162	-226.502	--
	45.6319	10	7	6.94663	-684.493	-226.502	--
	45.6582	4	6	6.68843	-690.475	-226.502	--
	45.6844	11	6	6.44466	-683.341	-226.502	--
	45.7107	10	8	6.21908	-683.766	-226.502	--
	45.737	13	5	6.01552	-680.842	-226.502	--
	45.7632	4	7	5.83779	-689.624	-226.502	--
	45.7895	8	10	5.68962	-685.636	-226.502	--
	45.8158	7	6	5.57461	-686.601	-226.502	--
	45.842	9	10	5.49613	-684.283	-226.502	--
	45.8683	10	8	5.45725	-683.004	-226.502	--
	45.8945	6	2	5.46063	-687.487	-226.502	--
	45.9208	7	6	5.5084	-686.535	-226.502	--
	45.9471	6	16	5.60195	-687.628	-226.502	--
	45.9733	7	1	5.74168	-686.768	-226.502	--
	45.9996	4	11	5.92671	-689.713	-226.502	--
	46.0258	6	8	6.1545	-688.181	-226.502	--
	46.0521	11	3	6.42047	-683.317	-226.502	--
	46.0784	10	10	6.71768	-684.264	-226.502	--
	46.1046	5	10	7.03652	-689.983	-226.502	--
	46.1309	6	5	7.36479	-689.391	-226.502	--
	46.1571	10	4	7.68786	-685.234	-226.502	--
	46.1834	8	5	7.98939	-687.936	-226.502	--
	46.2097	10	15	8.25231	-685.799	-226.502	--
	46.2359	5	4	8.46022	-691.407	-226.502	--
	46.2622	9	5	8.59897	-687.385	-226.502	--
	46.2884	11	6	8.6583	-685.555	-226.502	--
	46.3147	6	6	8.63323	-690.66	-226.502	--
	46.341	10	8	8.52505	-686.072	-226.502	--
	46.3672	7	4	8.3417	-689.368	-226.502	--
	46.3935	6	3	8.09743	-690.124	-226.502	--
	46.4198	13	2	7.81184	-682.638	-226.502	--
	46.446	7	7	7.50843	-688.535	-226.502	--
	46.4723	10	3	7.21269	-684.759	-226.502	--
	46.4985	8	3	6.95006	-686.897	-226.502	--
	46.5248	10	3	6.74393	-684.29	-226.502	--
	46.551	2	6	6.6137	-692.44	-226.502	--
	46.5773	5	5	6.5732	-689.52	-226.502	--
	46.6036	5	9	6.62943	-689.576	-226.502	--
	46.6298	1	4	6.78195	-693.568	-226.502	--
	46.6561	16	3	7.02262	-678.809	-226.502	--
	46.6823	7	7	7.33614	-688.363	-226.502	--
	46.7086	7	6	7.70111	-688.728	-226.502	--
	46.7349	12	8	8.09158	-683.628	-226.502	--
	46.7611	5	4	8.47916	-691.426	-226.502	--
	46.7874	8	7	8.83523	-688.782	-226.502	--
	46.8137	14	5	9.13327	-683.23	-226.502	--
	46.8399	12	6	9.35092	-684.887	-226.502	--
	46.8662	11	1	9.47174	-686.368	-226.502	--
	46.8924	5	6	9.48641	-692.433	-226.502	--
	46.9187	6	12	9.39338	-691.42	-226.502	--
	46.945	9	6	9.19891	-687.985	-226.502	--
	46.9712	10	5	8.91647	-686.463	-226.502	--
	46.9975	7	5	8.56572	-689.592	-226.502	--
	47.0237	6	8	8.17092	-690.197	-226.502	--
	47.05	11	13	7.75908	-684.656	-226.502	--
	47.0763	7	8	7.35801	-688.385	-226.502	--
	47.1025	8	4	6.99421	-686.941	-226.502	--
	47.1288	5	0	6.69098	-689.638	-226.502	--
	47.155	4	8	6.4668	-690.253	-226.502	--
	47.1813	12	8	6.33391	-681.87	-226.502	--
	47.2076	8	3	6.29754	-686.244	-226.502	--
	47.2338	9	6	6.3555	-685.142	-226.502	--
	47.2601	4	8	6.49847	-690.285	-226.502	--
	47.2863	7	8	6.71089	-687.737	-226.502	--
	47.3126	4	7	6.97246	-690.759	-226.502	--
	47.3389	9	7	7.26013	-686.047	-226.502	--
	47.3651	6	8	7.55032	-689.577	-226.502	--
	47.3914	9	2	7.82119	-686.608	-226.502	--
	47.4177	19	8	8.05458	-676.481	-226.502	--
	47.4439	6	5	8.23734	-690.264	-226.502	--
	47.4702	6	6	8.36198	-690.389	-226.502	--
	47.4964	11	7	8.42661	-685.323	-226.502	--
	47.5227	6	4	8.43411	-690.461	-226.502	--
	47.5489	11	7	8.391	-685.288	-226.502	--
	47.5752	8	1	8.30594	-688.252	-226.502	--
	47.6015	7	3	8.18831	-689.215	-226.502	--
	47.6277	4	6	8.04685	-691.833	-226.502	--
	47.654	12	8	7.88877	-683.425	-226.502	--
	47.6803	9	6	7.71912	-686.506	-226.502	--
	47.7065	5	11	7.54071	-690.487	-226.502	--
	47.7328	3	12	7.35435	-692.251	-226.502	--
	47.759	6	3	7.1594	-689.186	-226.502	--
	47.7853	7	6	6.95439	-687.981	-226.502	--
	47.8116	8	7	6.73791	-686.684	-226.502	--
	47.8378	8	12	6.5092	-686.456	-226.502	--
	47.8641	4	13	6.26866	-690.055	-226.502	--
	47.8903	4	8	6.01817	-689.805	-226.502	--
	47.9166	7	7	5.7613	-686.788	-226.502	--
	47.9429	11	2	5.50322	-682.4	-226.502	--
	47.9691	6	4	5.2505	-687.277	-226.502	--
	47.9954	9	9	5.01075	-683.797	-226.502	--
	48.0216	8	1	4.79212	-684.739	-226.502	--
	48.0479	7	10	4.60278	-685.629	-226.502	--
	48.0742	3	13	4.45043	-689.347	-226.502	--
	48.1004	6	6	4.34182	-686.368	-226.502	--
	48.1267	2	7	4.2824	-690.109	-226.502	--
	48.1529	9	9	4.27601	-683.063	-226.502	--
	48.1792	8	7	4.32475	-684.271	-226.502	--
	48.2055	5	2	4.42896	-687.375	-226.502	--
	48.2317	10	2	4.58723	-682.134	-226.502	--
	48.258	11	5	4.79661	-681.693	-226.502	--
	48.2843	5	12	5.05269	-687.999	-226.502	--
	48.3105	5	6	5.34994	-688.296	-226.502	--
	48.3368	7	5	5.68191	-686.708	-226.502	--
	48.363	9	7	6.0415	-684.828	-226.502	--
	48.3893	4	7	6.42112	-690.208	-226.502	--
	48.4156	6	7	6.81288	-688.839	-226.502	--
	48.4418	8	9	7.20883	-687.155	-226.502	--
	48.4681	8	8	7.6011	-687.548	-226.502	--
	48.4943	7	3	7.98201	-689.009	-226.502	--
	48.5206	1	6	8.34411	-695.131	-226.502	--
	48.5468	1	7	8.68036	-695.467	-226.502	--
	48.5731	11	1	8.9842	-685.881	-226.502	--
	48.5994	5	3	9.24962	-692.196	-226.502	--
	48.6256	4	3	9.47125	-693.258	-226.502	--
	48.6519	6	9	9.64438	-691.671	-226.502	--
	48.6782	10	4	9.7651	-687.312	-226.502	--
	48.7044	6	8	9.83031	-691.857	-226.502	--
	48.7307	5	1	9.83782	-692.784	-226.502	--
	48.7569	5	1	9.78638	-692.733	-226.502	--
	48.7832	1	11	9.67575	-696.462	-226.502	--
	48.8095	6	7	9.50677	-691.533	-226.502	--
	48.8357	7	5	9.28139	-690.308	-226.502	--
	48.862	1	5	9.00269	-695.789	-226.502	--
	48.8882	3	9	8.67494	-693.571	-226.502	--
	48.9145	4	6	8.30365	-692.09	-226.502	--
	48.9408	6	2	7.89553	-689.922	-226.502	--
	48.967	8	5	7.45843	-687.405	-226.502	--
	48.9933	6	10	7.00136	-689.028	-226.502	--
	49.0195	7	2	6.53436	-687.561	-226.502	--
	49.0458	6	7	6.06848	-688.095	-226.502	--
	49.0721	2	5	5.61557	-691.442	-226.502	--
	49.0983	4	8	5.18808	-688.975	-226.502	--
	49.1246	13	8	4.79888	-679.625	-226.502	--
	49.1508	7	8	4.46087	-685.487	-226.502	--
	49.1771	4	8	4.18665	-687.973	-226.502	--
	49.2034	4	5	3.98799	-687.775	-226.502	--
	49.2296	6	5	3.87518	-685.902	-226.502	--
	49.2559	4	7	3.85625	-687.643	-226.502	--
	49.2822	5	2	3.93592	-686.882	-226.502	--
	49.3084	6	8	4.11429	-686.141	-226.502	--
	49.3347	1	6	4.38563	-691.172	-226.502	--
	49.3609	5	7	4.73703	-687.684	-226.502	--
	49.3872	12	1	5.14766	-680.684	-226.502	--
	49.4134	6	4	5.58817	-687.615	-226.502	--
	49.4397	3	2	6.021	-690.918	-226.502	--
	49.466	8	11	6.40186	-686.348	-226.502	--
	49.4922	9	6	6.68243	-685.469	-226.502	--
	49.5185	4	6	6.81441	-690.601	-226.502	--
	49.5448	2	4	6.75457	-692.581	-226.502	--
	49.571	2	14	6.4706	-692.297	-226.502	--
	49.5973	7	9	5.947	-686.974	-226.502	--
	49.6235	7	4	5.19043	-686.217	-226.502	--
	49.6498	7	8	4.23368	-685.26	-226.502	--
	49.6761	1	5	3.13783	-689.924	-226.502	--
	49.7023	6	3	1.99233	-684.019	-226.502	--
	49.7286	9	8	0.9133	-679.7	-226.502	--
	49.7548	8	11	0.0403	-679.987	-226.502	--
	49.7811	7	3	-0.46781	-680.559	-226.502	--
	49.8074	5	2	-0.43769	-682.509	-226.502	--
	49.8336	9	3	0.31385	-679.1	-226.502	--
	49.8599	4	8	1.97559	-685.762	-226.502	--
	49.8861	8	3	4.73846	-684.685	-226.502	--
	49.9124	7	1	8.79303	-689.82	-226.502	--
	49.9387	14	8	14.3282	-688.425	-226.502	--
	49.9649	2	7	21.5307	-707.357	-226.502	--
	49.9912	3	6	30.5859	-715.482	-226.502	--
				26.6692		-226.502	--
				--		-226.502	--
				--		-226.502	--
				--		-226.502	--
				--		-226.502	--
				--		-226.502	--
				--		-226.502	--
				--		-226.502	--
				--		-226.502	--
				--		-226.502	--
				--		-226.502	--
				--		-226.502	--
						-226.502	--
						-226.502	--
						-226.502	--
						-226.502	--
						-226.502	--
						-226.502	--
						-226.502	--
						-226.502	--
						-226.502	--
						-226.502	--
						-226.502	--
						-226.502	--
						-226.502	--
						-226.502	--
						-226.502	--
						-226.502	--
						-226.502	--
						-226.502	--
						-226.502	--
						-226.502	--
						-226.502	--
						-226.502	--
						-226.502	--
						-226.502	--
						-226.502	--
						-226.502	--
						-226.502	--
						-226.502	--
						-226.502	--
						-226.502	--
						-226.502	--
						-226.502	--
						-226.502	--
						-226.502	--
						-226.502	--
						-226.502	--
						-226.502	--
						-226.502	--
						-226.502	--
						-226.502	--
						-226.502	--
						-226.502	--
						-226.502	--
						-226.502	--
						-226.502	--
						-226.502	--
						-226.502	--
						-226.502	--
						-226.502	--
						-226.502	--
						-226.502	--
						-226.502	--
						-226.502	--
						-226.502	--
						-226.502	--
						-226.502	--
						-226.502	--
						-226.502	--
						-226.502	--
						-226.502	--
						-226.502	--
						-226.502	--
						-226.502	--
						-226.502	--
						-226.502	--
						-226.502	--
						-226.502	--
						-226.502	--
						-226.502	--
						-226.502	--
						-226.502	--
						-226.502	--
						-226.502	--
						-226.502	--
						-226.502	--
						-226.502	--
						-226.502	--
						-226.502	--
						-226.502	--
						-226.502	--
						-226.502	--
						-226.502	--
						-226.502	--
						-226.502	--
						-226.502	--
						-226.502	--
						-226.502	--
						-226.502	--
						-226.502	--
						-226.502	--
						-226.502	--
						-226.502	--
						-226.502	--
						-226.502	--
						-226.502	--
						-226.502	--
						-226.502	--
						-226.502	--
						-226.502	--
						-226.502	--
						-226.502	--
						-226.502	--
						-226.502	--
						-226.502	--
						-226.502	--
						-226.502	--
						-226.502	--
						-226.502	--
						-226.502	--
						-226.502	--
						-226.502	--
						-226.502	--
						-226.502	--
						-226.502	--
						-226.502	--
						-226.502	--
						-226.502	--
						-226.502	--
						-226.502	--
						-226.502	--
						-226.502	--
						-226.502	--
						-226.502	--
						-226.502	--
						-226.502	--
						-226.502	--
						-226.502	--
						-226.502	--
						-226.502	--
						-226.502	--
						-226.502	--
						-226.502	--
						-226.502	--
						-226.502	--
						-226.502	--
						-226.502	--
						-226.502	--
						-226.502	--
						-226.502	--
						-226.502	--
						-226.502	--
						-226.502	--
						-226.502	--
						-226.502	--
						-226.502	--
						-226.502	--
						-226.502	--
						-226.502	--
						-226.502	--
						-226.502	--
						-226.502	--
						-226.502	--
						-226.502	--
						-226.502	--
						-226.502	--
						-226.502	--
						-226.502	--
						-226.502	--
[truncated: 1,384 more rows]

## Sheet: Figure 2c
	2,3-DHTA-COF				Co-2,3-DHTA-COF
Figure 2c	Relative Pressure	N2 uptake	Relative Pressure	N2 uptake	Relative Pressure	N2 uptake	Relative Pressure	N2 uptake
	4.35527e-07	4.2383	0.97944	943.033	5.21578e-07	0.7417	0.98088	662.023
	4.42663e-07	4.9407	0.97085	875.024	5.66938e-07	1.1071	0.97091	622.885
	2.33261e-06	9.1669	0.96005	820.762	6.58552e-07	1.4719	0.96081	589.963
	2.90744e-06	11.9831	0.95128	778.64	1.08957e-06	2.5663	0.95115	569.492
	3.1795e-06	21.0594	0.93998	741.228	3.86452e-06	4.7563	0.94084	553.329
	5.834e-06	23.8765	0.93042	718.041	6.24081e-06	6.2206	0.93062	540.81
	8.84047e-06	27.3889	0.91938	699.058	6.25281e-06	6.3255	0.92011	531.064
	8.90636e-06	27.4753	0.90046	675.85	6.78233e-06	6.5045	0.90038	518.893
	2.51839e-05	34.4246	0.8505	636.064	2.63288e-05	10.0526	0.8503	498.772
	4.71201e-05	43.8965	0.79911	613.423	4.47432e-05	15.662	0.79918	486.964
	7.12903e-05	53.1509	0.75024	597.477	6.81876e-05	19.0251	0.7503	479.25
	9.11648e-05	59.7942	0.69928	583.518	8.78748e-05	21.4297	0.7001	471.998
	0.00021653	76.7132	0.64914	571.223	0.000204903	31.3349	0.64971	465.559
	0.000425881	94.7993	0.59939	560.522	0.000412838	43.3779	0.59944	459.461
	0.00061743	106.162	0.54886	549.736	0.000613429	52.6423	0.54874	453.845
	0.000827143	114.795	0.49961	538.443	0.000805048	60.1598	0.49998	447.303
	0.00101	121.221	0.44953	522.962	0.00101	67.0458	0.44978	433.771
	0.0031	158.812	0.40096	512.401	0.00301	106.422	0.39932	427.315
	0.005	176.164	0.3491	500.942	0.00502	125.121	0.34961	420.511
	0.00701	188.514	0.30013	486.702	0.00707	136.509	0.30007	408.306
	0.00905	197.771	0.25097	467.785	0.00902	144.285	0.24977	394.294
	0.01002	201.599	0.2001	422.781	0.01001	147.153	0.20051	324.292
	0.02536	236.382	0.14989	367.478	0.02522	171.54	0.15094	278.96
	0.05088	269.36	0.09918	321.261	0.04935	191.921	0.10042	243.758
	0.07423	292.652	0.07564	299.482	0.07505	209.071	0.07483	227.328
	0.09931	315.456	0.05094	274.474	0.09991	225.05	0.04949	210.555
	0.15087	361.643			0.1498	259.422
	0.19999	413.898			0.19909	302.365
	0.25021	459.865			0.24991	377.858
	0.30041	478.333			0.30027	391.811
	0.35045	492.645			0.35145	405.049
	0.39983	502.803			0.39951	411.535
	0.44974	512.456			0.4491	418.396
	0.49924	522.044			0.49992	424.502
	0.54949	531.914			0.54997	430.368
	0.59993	541.484			0.59972	436.112
	0.64925	551.293			0.64974	441.951
	0.70016	562.859			0.69964	448.014
	0.74981	574.621			0.74927	454.55
	0.79938	588.633			0.79937	463.274
	0.84977	607.33			0.85078	473.899
	0.89956	635.636			0.89989	489.705
	0.92018	656.123			0.91946	500.441
	0.92925	667.67			0.93033	509.653
	0.94032	686.391			0.93975	518.587
	0.94941	706.901			0.94907	529.3
	0.95973	737.696			0.95952	547.658
	0.96919	780.008			0.96921	572.071
	0.97923	854.136			0.97928	612.152
	0.98823	982.401			0.98919	689.839

## Sheet: Figure 2d
	2,3-DHTA-COF		Co-2,3-DHTA-COF
Figure 2d	Pore Width	dV/dr Pore Volume	Pore Width	dV/dr Pore Volume
	0.4973	0.00436	0.5973	0.00789
	0.5287	0.00439	0.6287	0.00781
	0.5613	0.00436	0.6613	0.00889
	0.5949	0.00437	0.6949	0.0092
	0.6297	0.00384	0.7297	0.00846
	0.6658	0.00379	0.7658	0.00833
	0.7031	0.00451	0.8031	0.01038
	0.7417	0.00489	0.8417	0.01073
	0.7816	0.00457	0.8816	0.00869
	0.823	0.00436	0.923	0.00791
	0.8658	0.00522	0.9658	0.00896
	0.9101	0.00541	1.0101	0.00941
	0.9559	0.00436	1.0559	0.00907
	1.0034	0.00378	1.1034	0.00856
	1.0525	0.004	1.1525	0.00841
	1.1033	0.00431	1.2033	0.00903
	1.156	0.00426	1.256	0.01038
	1.2104	0.00407	1.3104	0.01369
	1.2668	0.00397	1.3668	0.01994
	1.3251	0.0041	1.4251	0.01567
	1.3855	0.00451	1.4855	0.07408
	1.448	0.00638	1.548	0.1375
	1.5127	0.01029	1.6127	0.202
	1.5796	0.00834	1.6796	0.25401
	1.6489	0.05776	1.7489	0.28411
	1.7206	0.09912	1.8206	0.28925
	1.7948	0.12668	1.8948	0.27355
	1.8717	0.13276	1.9717	0.24798
	1.9512	0.12298	2.0512	0.22728
	2.0335	0.11151	2.1335	0.22505
	2.1186	0.11669	2.2186	0.25032
	2.2068	0.15437	2.3068	0.3046
	2.298	0.23305	2.398	0.38156
	2.3925	0.3505	2.4925	0.46748
	2.4902	0.4906	2.5902	0.54187
	2.5914	0.62402	2.6914	0.58299
	2.6961	0.71499	2.7961	0.57737
	2.8044	0.72756	2.9044	0.52262
	2.9166	0.64414	3.0166	0.429
	3.0326	0.48573	3.1326	0.31645
	3.1528	0.30751	3.2528	0.2104
	3.2771	0.16018	3.3771	0.12915
	3.4058	0.06592	3.5058	0.07781
	3.539	0.01996	3.639	0.05117
	3.6769	0.005	3.7769	0.04004
	3.8196	0.00529	3.9196	0.03699
	3.9673	0.01206	4.0673	0.03838
	4.1201	0.0222	4.2201	0.04299
	4.2784	0.03517	4.3784	0.05019
	4.4421	0.04871	4.5421	0.05815
	4.6116	0.05679	4.7116	0.06258
	4.787	0.05374	4.887	0.0597
	4.969	0.04081	5.069	0.05033
	5.156	0.02654	5.256	0.04008
	5.351	0.01546	5.451	0.03136
	5.552	0.00966	5.652	0.02615
	5.76	0.00779	5.86	0.0231
	5.976	0.00804	6.076	0.02121
	6.199	0.00897	6.299	0.0201
	6.43	0.00949	6.53	0.01922
	6.669	0.00945	6.769	0.01877
	6.917	0.00909	7.017	0.01878
	7.173	0.00866	7.273	0.01883
	7.4379	0.00817	7.5379	0.01832
	7.7122	0.00789	7.8122	0.01773
	7.9961	0.00794	8.0961	0.01744
	8.29	0.00804	8.39	0.01714
	8.5941	0.00781	8.6941	0.01637
	8.9089	0.0073	9.0089	0.01532
	9.2347	0.00689	9.3347	0.01467
	9.572	0.00678	9.672	0.01477
	10.656	0.00508	10.382	0.01376

## Sheet: Figure 3a
	O 1s
Figure 3a	2，3-DHTA-COF				Co-2，3-DHTA-COF
	Bining Energy	Raw	Sum		Bining Energy	Raw	Intensity	Sum	Background	Peak
	545.4	31754.4	32175.2		544.7	98700.8	95050	95830.3	95444.5	96843.9
	545.35	31921.7	32160.3		544.65	98450	95041.4	95820.8	95435.5	96834.6
	545.3	31638.4	32145.5		544.6	98479.8	95032.9	95811.4	95426.4	96825.4
	545.25	31885.9	32130.4		544.55	98577.2	95024.3	95801.8	95417.2	96816.1
	545.2	31527.2	32115.6		544.5	98470	95015.7	95792.3	95408.1	96806.8
	545.15	31666.8	32100.4		544.45	98535.5	95007.1	95782.8	95399	96797.5
	545.1	31670.8	32085.4		544.4	98076.1	94998.5	95773.2	95389.8	96788.2
	545.05	31696	32070.4		544.35	98283.8	94989.9	95763.6	95380.6	96778.9
	545	31465.9	32055.5		544.3	97993.8	94981.3	95754	95371.5	96769.5
	544.95	31790.2	32040.3		544.25	98174.1	94972.7	95744.4	95362.3	96760.2
	544.9	31701.4	32025.5		544.2	98304.9	94964.1	95734.7	95353	96750.8
	544.85	31397.3	32010.7		544.15	97965.8	94955.4	95725.1	95343.8	96741.4
	544.8	31745.3	31995.5		544.1	98331.7	94946.8	95715.4	95334.6	96732
	544.75	31686.3	31980.7		544.05	98478	94938.2	95705.7	95325.3	96722.5
	544.7	31561	31965.8		544	98257.8	94929.5	95695.9	95316.1	96713.1
	544.65	31165.1	31950.8		543.95	97679.7	94920.9	95686.2	95306.8	96703.6
	544.6	30970.8	31935.5		543.9	97985.9	94912.2	95676.4	95297.5	96694.2
	544.55	31217	31919.9		543.85	97506.6	94903.6	95666.6	95288.2	96684.7
	544.5	31570.9	31904.7		543.8	97358.9	94894.9	95656.8	95278.9	96675.2
	544.45	31692.5	31889.8		543.75	97750.4	94886.2	95647	95269.6	96665.6
	544.4	31291.8	31875		543.7	97322.5	94877.6	95637.2	95260.2	96656.1
	544.35	30826.6	31859.9		543.65	97321.7	94868.9	95627.3	95250.9	96646.6
	544.3	31155.2	31844.2		543.6	96934.4	94860.2	95617.4	95241.5	96637
	544.25	31637.4	31829		543.55	97256.8	94851.6	95607.5	95232.1	96627.4
	544.2	31935	31814.2		543.5	97137.6	94842.9	95597.6	95222.8	96617.8
	544.15	31581.8	31799.8		543.45	97154.6	94834.2	95587.6	95213.4	96608.2
	544.1	30838.4	31785		543.4	98015.6	94825.5	95577.6	95203.9	96598.5
	544.05	30995.4	31769.5		543.35	97335.4	94816.8	95567.6	95194.5	96588.9
	544	31263.6	31754.2		543.3	96800	94808.2	95557.6	95185.1	96579.2
	543.95	31130.7	31739.1		543.25	96807.1	94799.5	95547.6	95175.6	96569.6
	543.9	31323.3	31723.9		543.2	96912.6	94790.8	95537.5	95166.2	96559.9
	543.85	31570.4	31709		543.15	96885	94782.1	95527.5	95156.7	96550.1
	543.8	31049.9	31694.3		543.1	96617.3	94773.4	95517.4	95147.2	96540.4
	543.75	30803.5	31679		543.05	96664.5	94764.7	95507.3	95137.8	96530.7
	543.7	31321.7	31663.6		543	96861.5	94756.1	95497.1	95128.3	96520.9
	543.65	30538.9	31648.7		542.95	96677.4	94747.4	95487	95118.7	96511.2
	543.6	30786.3	31633		542.9	97274.2	94738.7	95476.8	95109.2	96501.4
	543.55	30675.7	31617.6		542.85	97064.2	94730	95466.6	95099.7	96491.6
	543.5	30893.7	31602		542.8	96713.4	94721.4	95456.4	95090.2	96481.8
	543.45	31081.9	31586.8		542.75	96744.5	94712.7	95446.1	95080.6	96471.9
	543.4	30652.7	31571.7		542.7	96228.1	94704.1	95435.9	95071.1	96462.1
	543.35	30770.8	31556.2		542.65	96314.2	94695.4	95425.6	95061.5	96452.3
	543.3	31136.4	31540.8		542.6	95997.5	94686.8	95415.3	95051.9	96442.4
	543.25	30680.3	31525.9		542.55	96116.4	94678.1	95405	95042.4	96432.5
	543.2	31149.1	31510.4		542.5	95894.9	94669.5	95394.6	95032.8	96422.6
	543.15	30820	31495.5		542.45	96232.7	94660.9	95384.2	95023.2	96412.7
	543.1	30663.3	31480.3		542.4	95902.7	94652.3	95373.9	95013.6	96402.8
	543.05	30505.9	31464.9		542.35	95686.4	94643.7	95363.4	95004	96392.9
	543	30318.5	31449.3		542.3	96114.2	94635.1	95353	94994.4	96382.9
	542.95	31106.8	31433.6		542.25	96799.6	94626.5	95342.6	94984.8	96373
	542.9	30624.1	31418.7		542.2	96537.8	94617.9	95332.1	94975.1	96363
	542.85	30761	31403.4		542.15	96024	94609.3	95321.6	94965.5	96353
	542.8	31135.9	31388.2		542.1	95623.3	94600.8	95311.1	94955.9	96343
	542.75	30479.6	31373.3		542.05	96398.2	94592.3	95300.6	94946.2	96333
	542.7	30418.7	31357.9		542	96711.4	94583.7	95290	94936.6	96323
	542.65	30464	31342.3		541.95	95983.1	94575.2	95279.4	94927	96313
	542.6	31265.9	31326.9		541.9	96199.2	94566.8	95268.9	94917.3	96303
	542.55	30817.3	31312.3		541.85	95791.8	94558.3	95258.3	94907.7	96292.9
	542.5	30141.6	31297.2		541.8	96220.3	94549.9	95247.6	94898.1	96282.9
	542.45	30607.8	31281.5		541.75	95770.8	94541.4	95237	94888.4	96272.8
	542.4	30414.4	31266.2		541.7	95933.6	94533	95226.3	94878.8	96262.8
	542.35	30201.8	31250.8		541.65	95793.2	94524.6	95215.6	94869.2	96252.7
	542.3	30611.8	31235.2		541.6	95490	94516.3	95204.9	94859.5	96242.6
	542.25	30483	31220		541.55	95229.4	94508	95194.2	94849.9	96232.5
	542.2	30490.5	31204.7		541.5	95515.7	94499.7	95183.5	94840.3	96222.4
	542.15	30278.1	31189.4		541.45	95701.7	94491.4	95172.7	94830.7	96212.3
	542.1	30323.1	31173.9		541.4	96086.5	94483.1	95162	94821	96202.2
	542.05	30012.6	31158.5		541.35	95708.7	94474.9	95151.2	94811.4	96192.1
	542	30056.3	31142.7		541.3	95239.7	94466.7	95140.4	94801.8	96182
	541.95	30296.3	31127.1		541.25	95343.8	94458.6	95129.5	94792.2	96171.9
	541.9	30436.6	31111.6		541.2	95067.2	94450.4	95118.7	94782.6	96161.8
	541.85	30335.4	31096.4		541.15	95497	94442.4	95107.8	94773.1	96151.7
	541.8	30366.5	31081.1		541.1	95442.5	94434.3	95096.9	94763.5	96141.5
	541.75	30743.2	31065.8		541.05	95172.4	94426.3	95086	94753.9	96131.4
	541.7	30475.9	31050.9		541	95249.5	94418.3	95075.1	94744.4	96121.3
	541.65	30547.9	31035.7		540.95	95088.9	94410.4	95064.2	94734.8	96111.1
	541.6	30318.8	31020.7		540.9	94745.4	94402.5	95053.2	94725.3	96101
	541.55	29811.1	31005.4		540.85	95189.5	94394.7	95042.3	94715.8	96090.9
	541.5	30562	30989.6		540.8	95372.7	94386.9	95031.3	94706.3	96080.7
	541.45	30424.2	30974.6		540.75	94923.8	94379.1	95020.3	94696.8	96070.6
	541.4	30239.5	30959.5		540.7	95429.7	94371.4	95009.2	94687.4	96060.5
	541.35	29914.8	30944.2		540.65	95234.5	94363.8	94998.2	94677.9	96050.4
	541.3	29969.5	30928.6		540.6	95169.8	94356.2	94987.2	94668.5	96040.2
	541.25	30034.9	30913.1		540.55	94595.4	94348.7	94976.1	94659.1	96030.1
	541.2	30483.4	30897.6		540.5	94707.2	94341.2	94965	94649.8	96020
	541.15	29934.2	30882.6		540.45	94586.6	94333.8	94953.9	94640.4	96009.9
	541.1	30223.6	30867.1		540.4	94594.2	94326.5	94942.8	94631.1	95999.8
	541.05	29939.5	30851.9		540.35	94556.8	94319.2	94931.7	94621.8	95989.7
	541	30438.9	30836.4		540.3	94920.3	94312	94920.5	94612.5	95979.6
	540.95	29754.8	30821.4		540.25	95048.6	94304.9	94909.4	94603.3	95969.6
	540.9	30315.6	30805.8		540.2	95077.7	94297.8	94898.2	94594.1	95959.5
	540.85	30170.2	30790.7		540.15	94626.3	94290.8	94887	94584.9	95949.5
	540.8	30093.3	30775.5		540.1	94798.1	94284	94875.8	94575.8	95939.4
	540.75	29876.2	30760.3		540.05	95057.7	94277.1	94864.6	94566.7	95929.4
	540.7	30156.8	30744.8		540	94805.1	94270.4	94853.4	94557.7	95919.4
	540.65	30524.2	30729.7		539.95	94433.5	94263.8	94842.2	94548.7	95909.4
	540.6	30087.4	30714.9		539.9	94454.9	94257.3	94830.9	94539.7	95899.4
	540.55	30364.5	30699.7		539.85	94309.7	94250.9	94819.7	94530.8	95889.5
	540.5	30162.3	30684.8		539.8	94696.6	94244.5	94808.4	94521.9	95879.5
	540.45	29952.8	30669.7		539.75	94247.6	94238.3	94797.1	94513.1	95869.6
	540.4	30216.3	30654.4		539.7	93710.8	94232.2	94785.9	94504.4	95859.7
	540.35	29989	30639.4		539.65	94098.4	94226.2	94774.6	94495.7	95849.9
	540.3	30004.2	30624.2		539.6	94257.9	94220.3	94763.2	94487	95840
	540.25	30352.2	30609		539.55	93885.6	94214.6	94751.9	94478.5	95830.2
	540.2	30340.9	30594.2		539.5	93765.8	94208.9	94740.6	94469.9	95820.4
	540.15	29805.3	30579.4		539.45	93979.3	94203.5	94729.2	94461.5	95810.7
	540.1	29889.1	30564		539.4	93845.5	94198.1	94717.9	94453.1	95800.9
	540.05	30100.2	30548.8		539.35	94049.9	94192.9	94706.5	94444.8	95791.2
	540	30626.6	30533.8		539.3	93928	94187.9	94695.2	94436.6	95781.6
	539.95	30312.6	30519.3		539.25	93740.4	94182.9	94683.8	94428.4	95772
	539.9	30195.4	30504.6		539.2	93366.7	94178.2	94672.4	94420.4	95762.4
	539.85	30392.2	30489.7		539.15	93438.1	94173.6	94661	94412.4	95752.8
	539.8	30658.3	30475.1		539.1	93738.7	94169.2	94649.6	94404.5	95743.3
	539.75	30312.1	30460.7		539.05	93501.4	94165	94638.2	94396.7	95733.9
	539.7	30080.1	30446		539	93979	94161	94626.8	94389.1	95724.5
	539.65	29990.4	30431.1		538.95	93853.3	94157.2	94615.4	94381.5	95715.1
	539.6	30180.7	30416.1		538.9	93918.6	94153.6	94604	94374	95705.8
	539.55	30282	30401.3		538.85	93470.6	94150.2	94592.6	94366.7	95696.6
	539.5	30083	30386.6		538.8	93291.4	94147	94581.2	94359.5	95687.4
	539.45	30355.3	30371.7		538.75	93166.9	94144	94569.7	94352.4	95678.2
	539.4	30142	30357.2		538.7	92826.7	94141.3	94558.3	94345.4	95669.2
	539.35	29743.5	30342.4		538.65	92911.6	94138.8	94546.9	94338.6	95660.2
	539.3	29889.9	30327.2		538.6	93070.6	94136.7	94535.5	94332	95651.3
	539.25	30156.1	30312.2		538.55	93266	94134.7	94524	94325.4	95642.4
	539.2	30260.3	30297.5		538.5	93395.3	94133.1	94512.6	94319.1	95633.6
	539.15	29987.4	30282.9		538.45	93324.3	94131.7	94501.2	94312.9	95624.9
	539.1	30407.3	30268.1		538.4	93437.6	94130.7	94489.7	94306.9	95616.3
	539.05	30233.9	30253.7		538.35	93086	94130	94478.3	94301.1	95607.8
	539	29821.9	30239.1		538.3	92836.2	94129.6	94466.9	94295.5	95599.4
	538.95	29887.2	30224.1		538.25	93123.1	94129.6	94455.5	94290	95591.1
	538.9	29873.6	30209.2		538.2	93261.3	94129.9	94444.1	94284.8	95582.9
	538.85	29978.5	30194.3		538.15	93445.4	94130.6	94432.7	94279.9	95574.8
	538.8	29806.6	30179.5		538.1	93648	94131.8	94421.3	94275.1	95566.8
	538.75	30138.9	30164.6		538.05	93432.2	94133.3	94409.9	94270.6	95558.9
	538.7	30020	30150		538	93520	94135.3	94398.6	94266.4	95551.2
	538.65	29771.1	30135.3		537.95	93168.6	94137.8	94387.2	94262.5	95543.5
	538.6	29575.3	30120.4		537.9	93334.9	94140.7	94375.9	94258.8	95536.1
	538.55	30234.8	30105.3		537.85	92680.8	94144.1	94364.6	94255.4	95528.7
	538.5	30029.6	30090.9		537.8	93167.2	94148.1	94353.3	94252.4	95521.6
	538.45	29977.2	30076.3		537.75	93302.4	94152.6	94342	94249.7	95514.6
	538.4	30014.3	30061.6		537.7	93141.9	94157.7	94330.7	94247.3	95507.7
	538.35	29943.5	30047		537.65	92946.3	94163.3	94319.4	94245.3	95501
	538.3	29680.6	30032.4		537.6	92470	94169.7	94308.2	94243.8	95494.6
	538.25	29831.9	30017.5		537.55	92733.2	94176.7	94297	94242.6	95488.3
	538.2	29973.7	30002.7		537.5	93103.1	94184.4	94285.8	94241.8	95482.2
	538.15	29756	29988.1		537.45	92963	94192.8	94274.7	94241.6	95476.3
	538.1	30151.9	29973.3		537.4	92925.5	94202	94263.5	94241.8	95470.7
	538.05	29778.9	29959		537.35	92869.6	94212	94252.4	94242.5	95465.3
	538	29749.2	29944.2		537.3	93049.4	94222.9	94241.4	94243.7	95460.1
	537.95	29575.1	29929.5		537.25	92769	94234.7	94230.3	94245.5	95455.2
	537.9	29765.5	29914.6		537.2	92917.6	94247.4	94219.3	94248	95450.6
	537.85	29835	29899.9		537.15	93063.2	94261.2	94208.4	94251	95446.3
	537.8	29808.8	29885.3		537.1	93195.6	94276	94197.5	94254.8	95442.3
	537.75	30186.1	29870.6		537.05	93126.2	94291.9	94186.6	94259.3	95438.6
	537.7	30222.7	29856.4		537	92700.7	94309	94175.7	94264.5	95435.2
	537.65	29919.2	29842.3		536.95	92249.2	94327.3	94165	94270.5	95432.3
	537.6	29575.9	29827.8		536.9	93124.2	94347	94154.2	94277.4	95429.6
	537.55	29968.3	29813		536.85	92757.4	94368.1	94143.5	94285.2	95427.4
	537.5	29637.1	29798.6		536.8	92756.4	94390.6	94132.9	94294	95425.7
	537.45	29364.4	29783.9		536.75	91903.3	94414.8	94122.4	94303.8	95424.3
	537.4	29905.1	29769		536.7	92297.4	94440.5	94111.8	94314.7	95423.4
	537.35	29699.5	29754.6		536.65	92585.7	94468.1	94101.4	94326.8	95423.1
	537.3	29809.3	29740		536.6	92686	94497.6	94091	94340.1	95423.2
	537.25	29996	29725.6		536.55	92519.2	94529	94080.7	94354.8	95424
	537.2	30129.1	29711.4		536.5	92651.6	94562.6	94070.5	94370.9	95425.3
	537.15	30273.5	29697.4		536.45	92588.4	94598.5	94060.4	94388.5	95427.2
	537.1	30423.8	29683.5		536.4	92978.4	94636.7	94050.3	94407.8	95429.9
	537.05	29872.4	29669.9		536.35	92836.5	94677.7	94040.3	94428.9	95433.2
	537	29708.7	29655.7		536.3	92889.1	94721.4	94030.5	94451.8	95437.3
	536.95	29835.1	29641.5		536.25	92767.9	94768	94020.7	94476.8	95442.2
	536.9	30260.2	29627.4		536.2	92814.4	94817.8	94011	94504	95448
	536.85	30153.6	29613.8		536.15	92891.4	94871	94001.5	94533.5	95454.6
	536.8	30384.6	29600.2		536.1	92983.6	94928	93992	94565.7	95462.3
	536.75	30051.9	29587		536.05	92660.1	94988.9	93982.7	94600.5	95471
	536.7	30030.8	29573.6		536	93036.9	95054.1	93973.5	94638.4	95480.8
	536.65	30102.1	29560.3		535.95	92790.6	95123.8	93964.5	94679.5	95491.8
	536.6	30101.7	29547.2		535.9	92905.1	95198.5	93955.6	94724.1	95504.1
	536.55	29816.6	29534.4		535.85	92853.8	95278.7	93946.8	94772.6	95517.8
	536.5	30239.4	29521.5		535.8	92945.6	95364.6	93938.3	94825.2	95533
	536.45	30331.1	29509.4		535.75	93014.8	95456.8	93929.9	94882.3	95549.7
	536.4	30196.6	29497.8		535.7	93286.3	95555.9	93921.6	94944.4	95568.1
	536.35	30730.5	29486.4		535.65	93299.9	95662.5	93913.6	95011.9	95588.4
	536.3	29932.7	29476.1		535.6	92992	95777.4	93905.8	95085.6	95610.6
	536.25	30011.1	29465.7		535.55	93595.5	95901.2	93898.3	95165.7	95635
	536.2	30238.8	29456		535.5	93781.7	96034.9	93891	95253.1	95661.7
	536.15	30616	29447.4		535.45	93831.8	96179.4	93883.9	95348.5	95690.9
	536.1	30493.4	29440.2		535.4	94150.3	96335.9	93877.2	95452.9	95722.8
	536.05	29961.2	29434		535.35	93973.2	96506	93870.9	95567.5	95757.8
	536	30175.2	29428.6		535.3	93976.7	96690.8	93864.9	95693.2	95795.9
	535.95	30381.9	29425		535.25	94624.9	96892.3	93859.5	95831.7	95837.4
	535.9	30617.2	29423.5		535.2	94870.5	97112.7	93854.5	95984.7	95882.9
	535.85	30619.2	29424.3		535.15	95110.9	97354.5	93850.2	96154.2	95932.5
	535.8	30680.6	29427.6		535.1	95537.2	97621.1	93846.7	96343.2	95986.8
	535.75	30424.5	29433.8		535.05	95990.2	97915.6	93844	96554.2	96046
	535.7	30471.7	29443		535	96436.4	98242.7	93842.4	96791.1	96110.8
	535.65	30226.7	29455.9		534.95	96447.3	98607.6	93842.1	97058.4	96181.7
	535.6	30247.7	29472.8		534.9	97394.8	99016.7	93843.4	97361.6	96259.3
	535.55	30761.2	29494.5		534.85	98281.6	99478	93846.7	97707.4	96344.6
	535.5	30356.1	29522.2		534.8	99438.9	99999.4	93852.4	98102.7	96438.1
	535.45	30437.6	29555.7		534.75	99727.5	100592	93861	98556.7	96540.9
	535.4	30852.6	29596.2		534.7	100458	101267	93873.3	99079.5	96654.1
	535.35	30822.3	29645.1		534.65	101182	102038	93890	99682.6	96779
	535.3	31076.7	29702.6		534.6	101877	102923	93912.2	100380	96917.4
	535.25	30754.8	29770.2		534.55	103421	103935	93941.1	101183	97070.5
	535.2	30824.7	29848.4		534.5	104933	105094	93978	102108	97241
	535.15	30663.4	29938.7		534.45	106885	106420	94024.9	103170	97431.3
	535.1	30771.6	30042.4		534.4	108537	107933	94083.7	104384	97644.7
	535.05	30866.9	30160.9		534.35	110455	109657	94157	105767	97885.7
	535	30915	30295.6		534.3	112771	111607	94247.5	107327	98158.7
	534.95	31160.3	30448.2		534.25	114646	113805	94358.5	109077	98470.2
	534.9	31633.4	30620.4		534.2	117112	116267	94494	111019	98828.1
	534.85	31667.9	30814.4		534.15	119175	119004	94658.3	113152	99242
	534.8	32432.3	31031.1		534.1	121793	122021	94856.6	115462	99724.3
	534.75	32449.2	31273.1		534.05	125158	125297	95094.2	117912	100288
	534.7	32141.2	31541.7		534	128767	128804	95377.6	120447	100950
	534.65	32706.2	31838.3		533.95	132215	132480	95713.6	122982	101730
	534.6	33224.5	32166.2		533.9	134367	136235	96110.1	125395	102650
	534.55	33382.9	32526.4		533.85	137586	139953	96575.8	127537	103736
	534.5	34298.1	32920.8		533.8	140428	143491	97118.7	129233	105009
	534.45	34701	33352		533.75	143806	146726	97748.6	130325	106499
	534.4	35526.9	33821.2		533.7	146933	149579	98475.6	130695	108229
	534.35	35434.2	34331.2		533.65	150006	152037	99310	130301	110224
	534.3	36041.4	34881.3		533.6	152820	154175	100263	129183	112502
	534.25	37351.4	35474.1		533.55	156026	156122	101344	127463	115066
	534.2	38614.6	36111.7		533.5	159212	158041	102563	125299	117906
	534.15	38860.4	36795		533.45	161010	160075	103931	122862	120988
	534.1	40687.1	37524.5		533.4	163283	162309	105456	120303	124233
	534.05	41089.9	38300.6		533.35	166450	164744	107149	117741	127515
	534	43092.4	39122.9		533.3	168603	167267	109012	115268	130627
	533.95	43983.7	39992.7		533.25	167825	169684	111052	112938	133314
	533.9	44987.6	40908.4		533.2	169399	171738	113271	110782	135284
	533.85	46349.5	41870.5		533.15	171078	173189	115671	108816	136281
	533.8	48052.2	42875.5		533.1	170827	173891	118252	107041	136156
	533.75	50107.9	43923.2		533.05	171287	173850	121003	105458	134929
	533.7	51678	45011.7		533	171374	173225	123918	104055	132773
	533.65	52269.3	46137.9		532.95	171562	172259	126985	102818	129958
	533.6	53645.1	47299		532.9	171242	171212	130189	101734	126774
	533.55	55494.8	48489.4		532.85	170184	170298	133515	100786	123465
	533.5	56764.5	49707		532.8	170290	169666	136931	99960.6	120225
	533.45	58557.1	50946.5		532.75	171327	169392	140416	99242.7	117167
	533.4	59651.3	52203.7		532.7	171034	169501	143940	98618.1	114360
	533.35	61035.3	53473.9		532.65	170566	169978	147471	98074	111835
	533.3	61331	54748.8		532.6	171611	170783	150977	97598.4	109594
	533.25	63256.9	56022.6		532.55	172342	171858	154412	97182.3	107635
	533.2	63745.5	57290.6		532.5	171973	173137	157743	96816.2	105935
	533.15	64663.1	58544.9		532.45	173158	174550	160928	96492.6	104472
	533.1	64971.2	59780.5		532.4	173514	176023	163929	96205	103219
	533.05	65659.2	60986.9		532.35	174690	177488	166708	95947.8	102149
	533	64990.7	62159		532.3	175596	178873	169220	95717.1	101240
	532.95	65730.7	63288.4		532.25	176802	180116	171433	95508.9	100467
	532.9	65858	64369.8		532.2	177745	181160	173313	95320	99806.9
	532.85	65819.9	65396.8		532.15	178070	181954	174832	95148	99242.5
	532.8	67046.5	66360.2		532.1	180186	182455	175966	94990.5	98756.5
	532.75	67099.6	67256.5		532.05	181420	182630	176695	94846.2	98336.5
	532.7	66885.9	68078.4		532	181253	182454	177008	94713.5	97970.7
	532.65	66009.3	68820.2		531.95	181949	181911	176900	94591	97649.7
	532.6	66460.2	69476.9		531.9	181249	180995	176372	94477.8	97366
	532.55	66389.5	70043.8		531.85	180500	179706	175431	94372.7	97113.5
	532.5	66352.4	70517.3		531.8	178577	178055	174096	94275.3	96887.8
	532.45	66598.7	70894.3		531.75	176951	176059	172387	94184.8	96684.7
	532.4	67242.3	71172.4		531.7	175438	173741	170330	94100.4	96501.2
	532.35	67016.9	71350.4		531.65	173267	171128	167956	94021.8	96334.7
	532.3	67148.1	71425.8		531.6	169933	168250	165297	93948.2	96182.8
	532.25	67580.9	71398.9		531.55	166491	165147	162396	93879.6	96044.2
	532.2	67858.3	71270.3		531.5	163213	161855	159291	93815.3	95917.3
	532.15	67329.7	71041.1		531.45	159490	158412	156019	93755.1	95800.7
	532.1	67212.5	70711.8		531.4	155474	154856	152623	93698.5	95693.4
	532.05	67148.4	70286.1		531.35	150891	151220	149136	93645.4	95594.2
	532	67335.3	69767.1		531.3	145617	147553	145606	93595.4	95502.8
	531.95	68360.3	69158.9		531.25	142006	143883	142065	93548.4	95418
	531.9	66915.6	68466.8		531.2	138883	140245	138546	93504.1	95339.5
	531.85	66759.4	67692.3		531.15	134354	136668	135082	93462.3	95266.5
	531.8	66740.5	66844.1		531.1	130566	133176	131695	93422.8	95198.4
	531.75	65337.5	65927.5		531.05	127508	129801	128419	93385.5	95135.1
	531.7	64668.4	64947.1		531	123821	126560	125270	93350.2	95076
	531.65	62285.9	63910.5		530.95	121812	123469	122266	93316.8	95020.8
	531.6	60969.6	62821.1		530.9	118420	120541	119420	93285.2	94969.1
	531.55	60010.6	61689.6		530.85	115475	117784	116740	93255.1	94920.5
	531.5	58387.7	60522.3		530.8	112674	115210	114238	93226.5	94875
	531.45	56866.3	59325.2		530.75	110460	112820	111916	93199.4	94832.3
	531.4	55062.9	58105.5		530.7	108685	110613	109774	93173.6	94792.1
	531.35	53515.1	56868		530.65	107481	108588	107811	93149.1	94754.2
	531.3	52282.7	55622.8		530.6	106104	106739	106020	93125.7	94718.4
	531.25	49837.7	54375		530.55	104443	105064	104401	93103.3	94684.7
	531.2	48194.1	53129.3		530.5	103489	103554	102943	93082.1	94652.8
	531.15	46772.6	51892.3		530.45	102253	102199	101637	93061.8	94622.7
	531.1	44757	50668.2		530.4	100679	100990	100476	93042.3	94594.1
	531.05	43807.5	49464.2		530.35	99969	99915.4	99446.2	93023.8	94567
	531	41943.8	48284.4		530.3	99170	98967.4	98541.1	93006	94541.4
	530.95	41323.1	47132		530.25	98442.9	98134.1	97748.6	92989	94517
	530.9	40710.7	46011.9		530.2	97912.8	97404.7	97058.2	92972.7	94493.8
	530.85	38772	44925.9		530.15	97090.7	96769.1	96459.8	92957.1	94471.8
	530.8	38439.2	43877.9		530.1	96482.7	96216.9	95943	92942.1	94450.8
	530.75	37258.2	42870.6		530.05	96207.1	95739.9	95500.1	92927.8	94430.9
	530.7	36330.3	41904.7		530	96041.9	95328.9	95121.5	92914	94411.8
	530.65	35684.5	40981.9		529.95	95306.1	94975.7	94799.4	92900.7	94393.7
	530.6	34808.2	40102.5		529.9	95001.8	94672.9	94526.4	92888	94376.3
	530.55	34733.6	39268.7		529.85	94159.3	94413.6	94295.6	92875.7	94359.7
	530.5	34299.8	38480.6		529.8	93996.2	94192.3	94101.7	92863.9	94343.9
	530.45	33459.8	37737.6		529.75	93860.7	94003.3	93938.9	92852.6	94328.7
	530.4	32654.7	37038.9		529.7	93859.7	93841.9	93802.7	92841.6	94314.2
	530.35	32101.3	36382.9		529.65	92947.6	93704	93689	92831.1	94300.4
	530.3	32384.3	35770.5		529.6	92932.7	93585.6	93593.9	92820.9	94287
	530.25	31432	35200.7		529.55	93246.7	93484.1	93514.8	92811.1	94274.2
	530.2	31469.5	34670.6		529.5	93148.4	93396.5	93448.7	92801.7	94262
	530.15	30547.8	34179.8		529.45	92857	93320.6	93393.5	92792.5	94250.2
	530.1	30032.9	33725.2		529.4	92442.8	93254.5	93347.3	92783.7	94238.9
	530.05	30460	33306.4		529.35	92586.8	93196.3	93308.4	92775.2	94228
	530	30356.6	32922.2		529.3	92344.1	93144.9	93275.5	92767	94217.6
	529.95	30306.1	32570		529.25	92247.6	93099.2	93247.6	92759	94207.5
	529.9	29790.9	32248		529.2	91897.3	93058.1	93223.7	92751.3	94197.9
	529.85	29844.1	31953.5		529.15	91985.1	93020.8	93203.1	92743.9	94188.5
	529.8	28866.7	31685.9		529.1	92025.8	92986.8	93185.1	92736.7	94179.6
	529.75	29393	31442		529.05	92062.9	92955.4	93169.3	92729.7	94170.9
	529.7	29470.5	31221.4		529	92040.7	92926.4	93155.3	92722.9	94162.6
	529.65	29153	31022		528.95	91838.7	92899.4	93142.7	92716.4	94154.5
	529.6	28496.6	30841.4		528.9	91659.9	92874	93131.3	92710	94146.7
	529.55	28929.6	30678.1		528.85	91548.5	92850	93120.9	92703.8	94139.2
	529.5	29086.6	30531.5		528.8	91426.6	92827.3	93111.3	92697.9	94132
	529.45	28908.2	30399.9		528.75	91544.8	92805.7	93102.4	92692.1	94125
	529.4	29044.6	30281.4		528.7	91783.3	92785.1	93094.1	92686.5	94118.2
	529.35	28624	30175.1		528.65	91850.3	92765.4	93086.3	92681	94111.6
	529.3	28841.5	30079.3		528.6	91816.1	92746.5	93079	92675.7	94105.3
	529.25	28475.5	29993.6		528.55	91312	92728.3	93072	92670.5	94099.1
	529.2	28611.5	29916.3		528.5	91617.3	92710.8	93065.4	92665.5	94093.2
	529.15	28713.8	29847		528.45	91552.3	92694	93059	92660.7	94087.4
	529.1	28728.1	29784.7		528.4	91673.2	92677.7	93053	92655.9	94081.9
	529.05	28690.6	29728.6		528.35	91581.4	92662	93047.2	92651.3	94076.5
	529	28447.4	29678		528.3	91861.8	92646.9	93041.7	92646.9	94071.2
	528.95	28234.2	29631.9		528.25	91637.9	92632.2	93036.3	92642.5	94066.2
	528.9	28451.4	29589.8		528.2	91607.8	92618	93031.2	92638.3	94061.2
	528.85	28243.3	29551.7		528.15	91638.8	92604.2	93026.3	92634.1	94056.4
	528.8	28543.7	29516.6		528.1	91526.9	92590.9	93021.6	92630.1	94051.8
	528.75	28532.4	29484.6		528.05	91954.3	92578	93017	92626.2	94047.3
	528.7	28157.2	29455.1		528	91521.5	92565.5	93012.6	92622.4	94042.9
	528.65	28225	29427.3		527.95	91559.1	92553.3	93008.3	92618.7	94038.7
	528.6	28430.9	29401.4		527.9	91520.4	92541.6	93004.2	92615.1	94034.6
	528.55	28044.7	29377.3		527.85	90973.4	92530.1	93000.3	92611.6	94030.5
	528.5	28556.6	29354.2		527.8	91477.3	92519	92996.4	92608.2	94026.6
	528.45	28427.2	29332.8		527.75	91540.9	92508.2	92992.7	92604.8	94022.9
	528.4	28336.5	29312.2		527.7	91309.1	92497.8	92989.2	92601.5	94019.2
	528.35	28318.6	29292.4		527.65	91510.3	92487.6	92985.7	92598.4	94015.6
	528.3	28377	29273.3		527.6	91730.5	92477.7	92982.3	92595.3	94012.1
	528.25	28472.4	29254.8		527.55	91073.4	92468.1	92979.1	92592.2	94008.7
	528.2	28203	29237		527.5	91337.5	92458.7	92976	92589.3	94005.4
	528.15	28280.6	29219.4		527.45	91337.8	92449.6	92972.9	92586.4	94002.1
	528.1	28656.2	29202.2		527.4	91315.8	92440.7	92970	92583.6	93999
	528.05	28124.8	29185.7		527.35	91322.1	92432.1	92967.1	92580.8	93995.9
	528	27979.8	29168.9		527.3	91309.6	92423.7	92964.4	92578.1	93993
	527.95	28010.3	29152.2		527.25	91333.2	92415.5	92961.7	92575.5	93990.1
	527.9	28429.5	29135.7		527.2	91305.9	92407.6	92959.1	92572.9	93987.2
	527.85	28190.7	29119.8		527.15	91542.3	92399.8	92956.5	92570.4	93984.5
	527.8	28290.3	29103.8		527.1	91504.2	92392.2	92954.1	92567.9	93981.8
	527.75	28551.2	29088		527.05	91022.3	92384.9	92951.7	92565.6	93979.1
	527.7	28718.5	29072.5		527	91070.5	92377.7	92949.4	92563.2	93976.6
	527.65	28526.2	29057.3		526.95	91243	92370.7	92947.1	92560.9	93974.1
	527.6	27942.6	29042		526.9	91131.1	92363.8	92945	92558.7	93971.6
	527.55	27978.4	29026.2		526.85	91567.4	92357.2	92942.8	92556.5	93969.2
	527.5	28360.2	29010.4		526.8	91210.5	92350.7	92940.8	92554.3	93966.9
	527.45	28511.6	28995.1		526.75	90458.6	92344.3	92938.8	92552.2	93964.6
	527.4	28286	28979.9		526.7	91480.8	92338.1	92936.8	92550.2	93962.4
	527.35	28378.4	28964.6		526.65	91442.1	92332.1	92934.9	92548.1	93960.2
	527.3	28063.8	28949.4		526.6	91044.1	92326.1	92933.1	92546.2	93958.1
	527.25	28038.4	28933.9		526.55	91107.9	92320.4	92931.3	92544.2	93956
	527.2	28453.8	28918.4		526.5	91330.6	92314.7	92929.5	92542.3	93954
	527.15	28365.1	28903.3		526.45	91738.3	92309.2	92927.8	92540.5	93952
	527.1	28162.4	28888.2		526.4	91434.9	92303.8	92926.1	92538.7	93950.1
	527.05	28512.6	28872.9		526.35	91144.2	92298.5	92924.5	92536.9	93948.2
	527	28255.2	28857.9		526.3	90902.3	92293.4	92922.9	92535.2	93946.3
	526.95	28026.5	28842.7		526.25	91203.2	92288.4	92921.4	92533.5	93944.5
	526.9	28529	28827.3		526.2	90936.5	92283.4	92919.9	92531.8	93942.7
	526.85	28295.9	28812.5		526.15	91343.1	92278.6	92918.4	92530.1	93941
	526.8	28534.4	28797.4		526.1	90999.1	92273.9	92917	92528.5	93939.3
	526.75	28929.8	28782.6		526.05	91256.1	92269.3	92915.6	92526.9	93937.6
	526.7	28387	28768.2		526	91154.1	92264.8	92914.2	92525.4	93936
	526.65	28421.8	28753.2		525.95	91395.8	92260.4	92912.9	92523.9	93934.4
	526.6	28517.1	28738.3		525.9	91192.2	92256	92911.6	92522.4	93932.8
	526.55	27900.5	28723.5		525.85	90990.5	92251.8	92910.4	92520.9	93931.3
	526.5	28046.5	28708.1		525.8	91527.8	92247.7	92909.1	92519.5	93929.8
	526.45	27781.4	28692.9		525.75	91603.5	92243.6	92907.9	92518.1	93928.3
	526.4	28152.6	28677.4		525.7	91050.7	92239.6	92906.7	92516.7	93926.8
	526.35	28151	28662.3		525.65	91472	92235.7	92905.6	92515.3	93925.4
	526.3	28493.4	28647.2		525.6	91504.3	92231.9	92904.5	92514	93924
	526.25	28390.3	28632.5		525.55	91575.7	92228.2	92903.4	92512.7	93922.7
	526.2	27524.2	28617.7		525.5	91395.2	92224.5	92902.3	92511.4	93921.3
	526.15	27806.3	28602.1		525.45	91755.9	92220.9	92901.3	92510.2	93920
	526.1	28299.8	28586.7		525.4	91279.8	92217.4	92900.2	92509	93918.8
	526.05	28555	28571.8		525.35	91320.9	92213.9	92899.2	92507.7	93917.5
	526	28388.8	28557.3		525.3	91001.7	92210.6	92898.3	92506.6	93916.3
	525.95	27795.4	28542.6		525.25	91110	92207.2	92897.3	92505.4	93915.1
	525.9	28144.3	28527.2		525.2	90949.2	92204	92896.4	92504.2	93913.9
	525.85	28046.2	28512.3		525.15	91481.6	92200.8	92895.5	92503.1	93912.7
	525.8	28567.8	28497.3		525.1	91045.9	92197.7	92894.6	92502	93911.6
	525.75	28166.4	28482.8		525.05	91319.5	92194.6	92893.7	92500.9	93910.5
	525.7	28365	28467.9		525	91336.4	92191.6	92892.8	92499.9	93909.4
	525.65	28494.9	28453.2		524.95	91426.9	92188.6	92892	92498.8	93908.3
	525.6	28413	28438.7		524.9	91722.9	92185.7	92891.2	92497.8	93907.3
	525.55	28352.4	28424.2		524.85	91179.6	92182.9	92890.4	92496.8	93906.2
	525.5	28084.1	28409.5		524.8	91360	92180.1	92889.6	92495.8	93905.2
	525.45	28235.2	28394.6		524.75	91100.6	92177.3	92888.8	92494.8	93904.2
	525.4	27944.1	28379.9		524.7	91120.1	92174.6	92888.1	92493.8	93903.2

## Sheet: Figure 3b
	Co 2p
Figure 3b	Bining Energy	Raw	Intensity	Peak	Sum	Background	Peak	Sum
	815.3	17242.8	17374	17241.6	17243.3	17248.3	17241.6	17349.6
	815.25	17378.5	17373.7	17240.4	17242.1	17247.1	17240.4	17349.2
	815.2	17447.7	17373.4	17239.2	17240.9	17246	17239.2	17348.9
	815.15	17393.6	17373.1	17238.1	17239.8	17244.9	17238.1	17348.6
	815.1	17419.7	17372.9	17236.9	17238.6	17243.8	17236.9	17348.3
	815.05	17424.6	17372.6	17235.8	17237.5	17242.7	17235.8	17348
	815	17544.4	17372.4	17234.6	17236.3	17241.5	17234.6	17347.8
	814.95	17625.8	17372.2	17233.5	17235.2	17240.4	17233.5	17347.5
	814.9	17428.2	17372	17232.4	17234.1	17239.4	17232.4	17347.3
	814.85	17417.9	17371.8	17231.2	17233	17238.3	17231.2	17347.1
	814.8	17511.4	17371.6	17230.1	17231.8	17237.1	17230.1	17346.8
	814.75	17654.4	17371.5	17228.9	17230.7	17236	17228.9	17346.6
	814.7	17787.3	17371.3	17227.8	17229.6	17235	17227.8	17346.4
	814.65	17816.4	17371.3	17226.8	17228.5	17234	17226.8	17346.3
	814.6	17755.9	17371.2	17225.7	17227.5	17232.9	17225.7	17346.2
	814.55	17740.1	17371.1	17224.6	17226.4	17231.9	17224.6	17346.1
	814.5	17520.2	17371.1	17223.5	17225.3	17230.8	17223.5	17346
	814.45	17338.4	17371	17222.4	17224.2	17229.8	17222.4	17345.8
	814.4	17337	17370.8	17221.2	17223	17228.6	17221.2	17345.7
	814.35	17462.1	17370.7	17220.1	17221.8	17227.5	17220.1	17345.5
	814.3	17332.7	17370.6	17218.9	17220.7	17226.4	17218.9	17345.3
	814.25	17138	17370.5	17217.7	17219.5	17225.3	17217.7	17345.2
	814.2	17252.3	17370.4	17216.5	17218.3	17224.1	17216.5	17345
	814.15	17289	17370.3	17215.3	17217.1	17222.9	17215.3	17344.9
	814.1	17521.7	17370.2	17214.2	17216	17221.8	17214.2	17344.7
	814.05	17634.8	17370.2	17213	17214.8	17220.7	17213	17344.7
	814	17502.6	17370.2	17211.9	17213.7	17219.7	17211.9	17344.6
	813.95	17588	17370.2	17210.8	17212.6	17218.6	17210.8	17344.6
	813.9	17657.6	17370.2	17209.7	17211.5	17217.5	17209.7	17344.6
	813.85	17664.3	17370.3	17208.6	17210.4	17216.5	17208.6	17344.6
	813.8	17657.1	17370.4	17207.5	17209.3	17215.4	17207.5	17344.6
	813.75	17698.7	17370.5	17206.4	17208.2	17214.4	17206.4	17344.6
	813.7	17851.5	17370.6	17205.3	17207.2	17213.3	17205.3	17344.7
	813.65	17855.4	17370.7	17204.2	17206.1	17212.3	17204.2	17344.8
	813.6	17575.9	17370.9	17203.2	17205.1	17211.3	17203.2	17344.9
	813.55	17340.8	17371	17202.1	17204	17210.3	17202.1	17345
	813.5	17256.2	17371.1	17200.9	17202.8	17209.1	17200.9	17345
	813.45	17536.6	17371.2	17199.7	17201.6	17208	17199.7	17345
	813.4	17590	17371.3	17198.6	17200.5	17206.9	17198.6	17345.1
	813.35	17442	17371.5	17197.5	17199.4	17205.9	17197.5	17345.2
	813.3	17452.3	17371.6	17196.4	17198.3	17204.8	17196.4	17345.3
	813.25	17483.3	17371.8	17195.2	17197.1	17203.7	17195.2	17345.4
	813.2	17450.3	17372	17194.1	17196	17202.6	17194.1	17345.5
	813.15	17323	17372.2	17193	17194.9	17201.5	17193	17345.7
	813.1	17508.9	17372.3	17191.8	17193.7	17200.4	17191.8	17345.8
	813.05	17692.1	17372.6	17190.7	17192.6	17199.3	17190.7	17346
	813	17442.8	17372.8	17189.6	17191.5	17198.3	17189.6	17346.2
	812.95	17250.2	17373.1	17188.4	17190.4	17197.2	17188.4	17346.4
	812.9	17385.7	17373.3	17187.2	17189.2	17196.1	17187.2	17346.5
	812.85	17443.3	17373.6	17186.1	17188	17195	17186.1	17346.7
	812.8	17451.4	17373.9	17185	17186.9	17193.9	17185	17347
	812.75	17477.1	17374.2	17183.8	17185.8	17192.8	17183.8	17347.2
	812.7	17395.5	17374.5	17182.7	17184.7	17191.7	17182.7	17347.5
	812.65	17409.3	17374.8	17181.5	17183.5	17190.6	17181.5	17347.8
	812.6	17604.5	17375.2	17180.4	17182.4	17189.5	17180.4	17348
	812.55	17562.7	17375.6	17179.3	17181.3	17188.5	17179.3	17348.4
	812.5	17344.6	17376	17178.2	17180.2	17187.5	17178.2	17348.7
	812.45	17368.6	17376.4	17177	17179	17186.3	17177	17349
	812.4	17468.7	17376.8	17175.9	17177.9	17185.2	17175.9	17349.4
	812.35	17610.5	17377.2	17174.7	17176.7	17184.2	17174.7	17349.7
	812.3	17704.2	17377.7	17173.6	17175.7	17183.1	17173.6	17350.2
	812.25	17713.6	17378.2	17172.5	17174.6	17182.1	17172.5	17350.6
	812.2	17581.5	17378.8	17171.5	17173.5	17181.1	17171.5	17351.1
	812.15	17580.4	17379.3	17170.4	17172.4	17180.1	17170.4	17351.6
	812.1	17431.6	17379.9	17169.3	17171.3	17179	17169.3	17352
	812.05	17410.4	17380.4	17168.1	17170.2	17178	17168.1	17352.5
	812	17333.2	17381	17167	17169	17176.9	17167	17353
	811.95	17261.3	17381.5	17165.8	17167.9	17175.8	17165.8	17353.5
	811.9	17385.9	17382	17164.7	17166.7	17174.7	17164.7	17354
	811.85	17640.1	17382.7	17163.5	17165.6	17173.6	17163.5	17354.5
	811.8	17677.8	17383.3	17162.4	17164.5	17172.6	17162.4	17355.1
	811.75	17577.5	17384	17161.3	17163.4	17171.5	17161.3	17355.7
	811.7	17554.8	17384.7	17160.2	17162.3	17170.5	17160.2	17356.3
	811.65	17610.1	17385.4	17159.1	17161.2	17169.5	17159.1	17357
	811.6	17530.6	17386.2	17158	17160.1	17168.5	17158	17357.6
	811.55	17537.2	17386.9	17156.9	17159	17167.4	17156.9	17358.3
	811.5	17504.4	17387.7	17155.8	17157.9	17166.4	17155.8	17359
	811.45	17500.2	17388.5	17154.7	17156.8	17165.3	17154.7	17359.7
	811.4	17648.6	17389.3	17153.6	17155.7	17164.3	17153.6	17360.4
	811.35	17550.7	17390.1	17152.5	17154.6	17163.3	17152.5	17361.2
	811.3	17385.3	17391	17151.4	17153.5	17162.2	17151.4	17362
	811.25	17531.6	17391.8	17150.2	17152.4	17161.2	17150.2	17362.7
	811.2	17508.6	17392.7	17149.1	17151.3	17160.1	17149.1	17363.5
	811.15	17475.5	17393.6	17148	17150.2	17159.1	17148	17364.4
	811.1	17707.7	17394.6	17146.9	17149.1	17158	17146.9	17365.2
	811.05	17614.3	17395.6	17145.8	17148	17157	17145.8	17366.1
	811	17500.5	17396.6	17144.7	17146.9	17156	17144.7	17367
	810.95	17540.4	17397.6	17143.6	17145.8	17155	17143.6	17368
	810.9	17560.3	17398.6	17142.5	17144.7	17154	17142.5	17368.9
	810.85	17630.5	17399.7	17141.4	17143.6	17152.9	17141.4	17369.9
	810.8	17519.8	17400.8	17140.3	17142.5	17151.9	17140.3	17370.9
	810.75	17399.1	17401.8	17139.2	17141.4	17150.9	17139.2	17371.9
	810.7	17599.6	17402.9	17138	17140.3	17149.8	17138	17372.9
	810.65	17657.5	17404.1	17137	17139.2	17148.8	17137	17374
	810.6	17591.7	17405.3	17135.9	17138.1	17147.8	17135.9	17375.1
	810.55	17575.9	17406.5	17134.8	17137	17146.8	17134.8	17376.2
	810.5	17467	17407.7	17133.7	17136	17145.8	17133.7	17377.3
	810.45	17396.4	17409	17132.6	17134.8	17144.8	17132.6	17378.5
	810.4	17283.5	17410.2	17131.4	17133.7	17143.7	17131.4	17379.6
	810.35	17182.4	17411.5	17130.3	17132.6	17142.7	17130.3	17380.8
	810.3	17250.8	17412.7	17129.1	17131.4	17141.6	17129.1	17381.9
	810.25	17414.4	17414	17127.9	17130.2	17140.5	17127.9	17383.1
	810.2	17291.2	17415.3	17126.8	17129.1	17139.5	17126.8	17384.3
	810.15	17008.5	17416.7	17125.6	17127.9	17138.4	17125.6	17385.6
	810.1	17003.2	17418	17124.4	17126.7	17137.2	17124.4	17386.8
	810.05	17341.8	17419.3	17123.2	17125.5	17136.1	17123.2	17388
	810	17527.7	17420.8	17122	17124.4	17135.1	17122	17389.3
	809.95	17382.8	17422.3	17120.9	17123.3	17134.1	17120.9	17390.7
	809.9	17427.2	17423.8	17119.8	17122.1	17133	17119.8	17392.1
	809.85	17452.5	17425.3	17118.6	17121	17132	17118.6	17393.6
	809.8	17350.8	17426.9	17117.5	17119.9	17131	17117.5	17395
	809.75	17149.2	17428.5	17116.4	17118.8	17129.9	17116.4	17396.5
	809.7	17246.5	17430	17115.2	17117.6	17128.8	17115.2	17398
	809.65	17393.5	17431.7	17114	17116.4	17127.8	17114	17399.5
	809.6	17367.3	17433.3	17112.9	17115.3	17126.7	17112.9	17401
	809.55	17581.1	17435	17111.7	17114.2	17125.7	17111.7	17402.6
	809.5	17658.2	17436.8	17110.6	17113.1	17124.7	17110.6	17404.3
	809.45	17651.5	17438.7	17109.6	17112	17123.8	17109.6	17406
	809.4	17536.1	17440.5	17108.5	17110.9	17122.8	17108.5	17407.8
	809.35	17267.2	17442.4	17107.4	17109.8	17121.8	17107.4	17409.5
	809.3	17351.8	17444.2	17106.2	17108.7	17120.8	17106.2	17411.2
	809.25	17546.8	17446.1	17105.1	17107.6	17119.7	17105.1	17413
	809.2	17555.7	17448	17104	17106.5	17118.8	17104	17414.8
	809.15	17681.7	17450	17102.9	17105.4	17117.8	17102.9	17416.7
	809.1	17636.3	17452.1	17101.8	17104.3	17116.8	17101.8	17418.6
	809.05	17487.7	17454.2	17100.8	17103.3	17115.9	17100.8	17420.5
	809	17419.5	17456.2	17099.6	17102.2	17114.9	17099.6	17422.5
	808.95	17291.4	17458.3	17098.5	17101	17113.9	17098.5	17424.4
	808.9	17262.8	17460.4	17097.4	17099.9	17112.9	17097.4	17426.4
	808.85	17268.7	17462.5	17096.2	17098.8	17111.8	17096.2	17428.4
	808.8	17406.2	17464.7	17095	17097.6	17110.8	17095	17430.4
	808.75	17597.8	17466.9	17093.9	17096.5	17109.8	17093.9	17432.4
	808.7	17581.2	17469.2	17092.8	17095.4	17108.8	17092.8	17434.6
	808.65	17536.4	17471.5	17091.7	17094.3	17107.9	17091.7	17436.8
	808.6	17463.7	17473.8	17090.7	17093.2	17106.9	17090.7	17439
	808.55	17411.2	17476.2	17089.5	17092.1	17106	17089.5	17441.2
	808.5	17380.8	17478.6	17088.4	17091	17105	17088.4	17443.4
	808.45	17475.9	17481	17087.3	17089.9	17104	17087.3	17445.7
	808.4	17454.2	17483.4	17086.2	17088.8	17103	17086.2	17448
	808.35	17445.1	17485.9	17085	17087.7	17102	17085	17450.3
	808.3	17572	17488.5	17083.9	17086.6	17101.1	17083.9	17452.7
	808.25	17620.9	17491	17082.8	17085.5	17100.1	17082.8	17455.1
	808.2	17565.9	17493.7	17081.8	17084.5	17099.2	17081.8	17457.6
	808.15	17434.9	17496.3	17080.7	17083.4	17098.3	17080.7	17460
	808.1	17340.5	17498.9	17079.6	17082.3	17097.3	17079.6	17462.5
	808.05	17397.5	17501.6	17078.4	17081.1	17096.3	17078.4	17465
	808	17423.7	17504.3	17077.3	17080	17095.3	17077.3	17467.6
	807.95	17600.7	17507	17076.2	17078.9	17094.4	17076.2	17470.1
	807.9	17619.2	17509.9	17075.1	17077.8	17093.5	17075.1	17472.8
	807.85	17550.1	17512.7	17074	17076.8	17092.5	17074	17475.5
	807.8	17620.7	17515.6	17073	17075.7	17091.6	17073	17478.2
	807.75	17609.2	17518.5	17071.9	17074.6	17090.7	17071.9	17480.9
	807.7	17679.3	17521.4	17070.8	17073.6	17089.8	17070.8	17483.7
	807.65	17670.7	17524.4	17069.7	17072.5	17088.9	17069.7	17486.5
	807.6	17666.3	17527.5	17068.7	17071.5	17088	17068.7	17489.3
	807.55	17399.1	17530.5	17067.6	17070.4	17087.2	17067.6	17492.2
	807.5	17370.5	17533.5	17066.5	17069.3	17086.2	17066.5	17495
	807.45	17598.4	17536.6	17065.4	17068.2	17085.3	17065.4	17497.8
	807.4	17453.8	17539.7	17064.3	17067.1	17084.4	17064.3	17500.8
	807.35	17292.8	17542.8	17063.2	17066	17083.5	17063.2	17503.7
	807.3	17307	17545.9	17062	17064.9	17082.5	17062	17506.6
	807.25	17354.5	17549.1	17060.9	17063.8	17081.5	17060.9	17509.6
	807.2	17536	17552.3	17059.8	17062.7	17080.6	17059.8	17512.5
	807.15	17725.9	17555.5	17058.7	17061.6	17079.7	17058.7	17515.6
	807.1	17365.1	17558.8	17057.6	17060.5	17078.9	17057.6	17518.7
	807.05	17127.8	17562.1	17056.5	17059.4	17077.9	17056.5	17521.8
	807	17465.3	17565.3	17055.3	17058.2	17077	17055.3	17524.8
	806.95	17500	17568.7	17054.2	17057.2	17076.1	17054.2	17527.9
	806.9	17476.4	17572	17053.1	17056.1	17075.2	17053.1	17531
	806.85	17362.4	17575.4	17052	17055	17074.3	17052	17534.2
	806.8	17311.5	17578.8	17050.9	17053.9	17073.4	17050.9	17537.3
	806.75	17461.9	17582.2	17049.8	17052.7	17072.5	17049.8	17540.5
	806.7	17755.8	17585.6	17048.7	17051.6	17071.6	17048.7	17543.7
	806.65	18000.6	17589.2	17047.6	17050.6	17070.8	17047.6	17547
	806.6	17923	17592.8	17046.6	17049.7	17070	17046.6	17550.4
	806.55	17700.3	17596.4	17045.6	17048.7	17069.3	17045.6	17553.7
	806.5	17696.2	17600	17044.6	17047.6	17068.5	17044.6	17557.1
	806.45	17699	17603.5	17043.5	17046.6	17067.6	17043.5	17560.4
	806.4	17653.9	17607.1	17042.5	17045.6	17066.8	17042.5	17563.7
	806.35	17556.6	17610.7	17041.4	17044.5	17066	17041.4	17567.1
	806.3	17506.6	17614.3	17040.4	17043.5	17065.2	17040.4	17570.4
	806.25	17663.4	17617.9	17039.3	17042.4	17064.4	17039.3	17573.7
	806.2	17509.3	17621.5	17038.2	17041.3	17063.6	17038.2	17577.1
	806.15	17461.6	17625.2	17037.1	17040.2	17062.7	17037.1	17580.4
	806.1	17376.3	17628.8	17036	17039.2	17061.9	17036	17583.7
	806.05	17379.4	17632.3	17034.9	17038	17061	17034.9	17587
	806	17399.1	17635.9	17033.8	17036.9	17060.2	17033.8	17590.3
	805.95	17418.2	17639.5	17032.7	17035.8	17059.4	17032.7	17593.6
	805.9	17641.4	17643.1	17031.6	17034.7	17058.5	17031.6	17596.9
	805.85	17763.4	17646.7	17030.5	17033.7	17057.8	17030.5	17600.2
	805.8	17612.6	17650.4	17029.5	17032.7	17057	17029.5	17603.6
	805.75	17459.7	17654	17028.4	17031.6	17056.3	17028.4	17606.9
	805.7	17403.8	17657.6	17027.3	17030.5	17055.5	17027.3	17610.2
	805.65	17458.4	17661.1	17026.2	17029.5	17054.7	17026.2	17613.4
	805.6	17669.5	17664.7	17025.1	17028.4	17053.9	17025.1	17616.6
	805.55	17535.1	17668.3	17024	17027.3	17053.2	17024	17619.9
	805.5	17537.2	17671.8	17023	17026.3	17052.4	17023	17623.1
	805.45	17813.8	17675.3	17021.9	17025.2	17051.7	17021.9	17626.3
	805.4	17819.1	17678.9	17020.9	17024.2	17051	17020.9	17629.5
	805.35	17607.6	17682.5	17019.9	17023.2	17050.3	17019.9	17632.7
	805.3	17498.9	17685.9	17018.8	17022.1	17049.6	17018.8	17635.8
	805.25	17484.7	17689.3	17017.7	17021.1	17048.8	17017.7	17638.8
	805.2	17725.2	17692.7	17016.6	17020	17048.1	17016.6	17641.8
	805.15	17827.2	17696.1	17015.6	17019	17047.4	17015.6	17644.9
	805.1	17671.8	17699.5	17014.6	17018	17046.8	17014.6	17647.9
	805.05	17785.1	17702.8	17013.5	17016.9	17046.1	17013.5	17650.8
	805	17832.3	17706.1	17012.5	17015.9	17045.5	17012.5	17653.7
	804.95	17585.4	17709.4	17011.5	17014.9	17044.9	17011.5	17656.6
	804.9	17376.2	17712.6	17010.4	17013.9	17044.2	17010.4	17659.4
	804.85	17611.4	17715.7	17009.3	17012.8	17043.5	17009.3	17662
	804.8	17744	17718.8	17008.2	17011.7	17042.8	17008.2	17664.7
	804.75	17636.3	17721.8	17007.2	17010.7	17042.2	17007.2	17667.3
	804.7	17646.9	17724.8	17006.2	17009.7	17041.6	17006.2	17669.9
	804.65	17708.5	17727.8	17005.1	17008.7	17041	17005.1	17672.4
	804.6	17500.3	17730.6	17004.1	17007.6	17040.4	17004.1	17674.8
	804.55	17484.2	17733.4	17003	17006.6	17039.7	17003	17677.1
	804.5	17571.9	17736.1	17001.9	17005.5	17039.1	17001.9	17679.3
	804.45	17526.6	17738.8	17000.8	17004.4	17038.5	17000.8	17681.5
	804.4	17529.1	17741.4	16999.8	17003.4	17037.9	16999.8	17683.6
	804.35	17724.7	17743.9	16998.7	17002.3	17037.3	16998.7	17685.7
	804.3	17729.3	17746.4	16997.7	17001.3	17036.8	16997.7	17687.6
	804.25	17622.4	17748.8	16996.6	17000.3	17036.2	16996.6	17689.5
	804.2	17663	17751.1	16995.6	16999.2	17035.7	16995.6	17691.3
	804.15	17816	17753.3	16994.5	16998.2	17035.2	16994.5	17693
	804.1	17830.7	17755.5	16993.5	16997.2	17034.7	16993.5	17694.7
	804.05	17586.4	17757.7	16992.5	16996.2	17034.2	16992.5	17696.2
	804	17706.7	17759.6	16991.5	16995.2	17033.7	16991.5	17697.6
	803.95	17784.6	17761.5	16990.4	16994.2	17033.2	16990.4	17699
	803.9	17673.4	17763.4	16989.4	16993.2	17032.8	16989.4	17700.2
	803.85	17727	17765.1	16988.4	16992.1	17032.3	16988.4	17701.3
	803.8	17837.6	17766.8	16987.3	16991.1	17031.9	16987.3	17702.4
	803.75	18002.9	17768.3	16986.3	16990.2	17031.5	16986.3	17703.3
	803.7	18102.8	17769.8	16985.4	16989.2	17031.2	16985.4	17704.2
	803.65	17951.1	17771.3	16984.4	16988.3	17030.9	16984.4	17705
	803.6	17701.2	17772.6	16983.5	16987.3	17030.5	16983.5	17705.7
	803.55	17811.9	17773.7	16982.4	16986.3	17030.2	16982.4	17706.1
	803.5	17882.1	17774.8	16981.4	16985.3	17029.8	16981.4	17706.5
	803.45	17961.4	17775.8	16980.4	16984.3	17029.5	16980.4	17706.8
	803.4	17961.5	17776.7	16979.5	16983.4	17029.3	16979.5	17707
	803.35	17814.9	17777.5	16978.5	16982.4	17029	16978.5	17707
	803.3	17837	17778.2	16977.5	16981.5	17028.7	16977.5	17707
	803.25	17940	17778.7	16976.5	16980.5	17028.5	16976.5	17706.8
	803.2	17999.7	17779.2	16975.5	16979.5	17028.3	16975.5	17706.5
	803.15	17879.1	17779.6	16974.5	16978.6	17028.1	16974.5	17706.1
	803.1	17723.7	17779.9	16973.6	16977.6	17027.9	16973.6	17705.5
	803.05	17594.9	17780	16972.5	16976.6	17027.7	16972.5	17704.8
	803	17743	17780	16971.5	16975.5	17027.4	16971.5	17703.9
	802.95	18022.8	17779.9	16970.5	16974.5	17027.3	16970.5	17703
	802.9	18039.6	17779.7	16969.5	16973.6	17027.2	16969.5	17702
	802.85	17878.1	17779.5	16968.5	16972.7	17027.1	16968.5	17700.8
	802.8	17677.6	17779.2	16967.6	16971.7	17027	16967.6	17699.5
	802.75	17506.2	17778.6	16966.5	16970.7	17026.9	16966.5	17698.1
	802.7	17585.9	17778	16965.5	16969.6	17026.8	16965.5	17696.4
	802.65	17703.2	17777.2	16964.4	16968.6	17026.7	16964.4	17694.7
	802.6	17689.1	17776.4	16963.4	16967.6	17026.7	16963.4	17692.9
	802.55	17653.6	17775.5	16962.3	16966.6	17026.7	16962.3	17690.9
	802.5	17779.8	17774.5	16961.3	16965.6	17026.7	16961.3	17688.9
	802.45	17943.6	17773.4	16960.3	16964.6	17026.7	16960.3	17686.7
	802.4	17803.7	17772.3	16959.3	16963.6	17026.8	16959.3	17684.5
	802.35	17564.5	17771	16958.3	16962.6	17027	16958.3	17682.1
	802.3	17582.3	17769.6	16957.3	16961.6	17027	16957.3	17679.5
	802.25	17875.2	17768.2	16956.2	16960.6	17027.2	16956.2	17676.8
	802.2	17918.2	17766.7	16955.2	16959.6	17027.4	16955.2	17674.1
	802.15	17646.8	17765.1	16954.2	16958.7	17027.6	16954.2	17671.3
	802.1	17580.1	17763.4	16953.2	16957.6	17027.9	16953.2	17668.3
	802.05	17775.8	17761.6	16952.2	16956.6	17028.1	16952.2	17665.2
	802	17997	17759.8	16951.2	16955.6	17028.4	16951.2	17662
	801.95	17971.8	17757.9	16950.2	16954.7	17028.8	16950.2	17658.8
	801.9	17789.2	17756	16949.2	16953.7	17029.2	16949.2	17655.5
	801.85	17849.2	17754	16948.2	16952.8	17029.7	16948.2	17652
	801.8	17896.6	17751.9	16947.2	16951.8	17030.2	16947.2	17648.5
	801.75	17875.1	17749.8	16946.3	16950.8	17030.7	16946.3	17644.8
	801.7	17846.2	17747.7	16945.3	16949.9	17031.2	16945.3	17641.1
	801.65	17863	17745.4	16944.3	16948.9	17031.8	16944.3	17637.3
	801.6	17833.2	17743.2	16943.3	16947.9	17032.5	16943.3	17633.4
	801.55	17835.1	17740.9	16942.3	16947	17033.2	16942.3	17629.4
	801.5	18064.6	17738.5	16941.3	16946	17033.9	16941.3	17625.3
	801.45	17989.1	17736.2	16940.4	16945.1	17034.7	16940.4	17621.2
	801.4	17606.9	17733.8	16939.4	16944.1	17035.6	16939.4	17617
	801.35	17360.5	17731.3	16938.4	16943.1	17036.4	16938.4	17612.6
	801.3	17442.2	17728.8	16937.3	16942	17037.2	16937.3	17608.1
	801.25	17887	17726.2	16936.2	16941	17038.1	16936.2	17603.5
	801.2	18075.6	17723.8	16935.2	16940	17039.1	16935.2	17599
	801.15	17987.2	17721.3	16934.3	16939.1	17040.3	16934.3	17594.5
	801.1	17938	17718.9	16933.3	16938.2	17041.5	16933.3	17589.9
	801.05	17822.3	17716.4	16932.4	16937.2	17042.7	16932.4	17585.2
	801	17671	17714	16931.4	16936.3	17044	16931.4	17580.4
	800.95	17590.6	17711.5	16930.3	16935.3	17045.3	16930.3	17575.6
	800.9	17829.9	17709	16929.3	16934.3	17046.7	16929.3	17570.6
	800.85	17925.2	17706.5	16928.3	16933.3	17048.1	16928.3	17565.7
	800.8	17873.9	17704.2	16927.3	16932.3	17049.7	16927.3	17560.8
	800.75	17901	17701.8	16926.4	16931.4	17051.4	16926.4	17555.8
	800.7	17879.5	17699.5	16925.4	16930.5	17053.1	16925.4	17550.7
	800.65	17820.7	17697.3	16924.4	16929.5	17054.9	16924.4	17545.7
	800.6	17939.2	17695	16923.4	16928.5	17056.8	16923.4	17540.5
	800.55	17766.7	17692.9	16922.5	16927.6	17058.8	16922.5	17535.4
	800.5	17758.2	17690.8	16921.5	16926.6	17060.9	16921.5	17530.2
	800.45	17767	17688.7	16920.4	16925.6	17063	16920.4	17525
	800.4	17739	17686.8	16919.4	16924.7	17065.3	16919.4	17519.7
	800.35	17761.7	17684.9	16918.4	16923.7	17067.7	16918.4	17514.4
	800.3	17652.8	17683	16917.4	16922.7	17070.1	16917.4	17509.1
	800.25	17747.1	17681.3	16916.4	16921.7	17072.7	16916.4	17503.7
	800.2	17918	17679.7	16915.4	16920.7	17075.4	16915.4	17498.4
	800.15	17922	17678.2	16914.4	16919.8	17078.2	16914.4	17493.1
	800.1	18035.5	17676.8	16913.5	16918.8	17081.2	16913.5	17487.7
	800.05	17647.4	17675.6	16912.5	16917.9	17084.3	16912.5	17482.4
	800	17255.4	17674.5	16911.5	16916.9	17087.5	16911.5	17477
	799.95	17435	17673.3	16910.4	16915.8	17090.8	16910.4	17471.5
	799.9	17653.1	17672.4	16909.3	16914.8	17094.2	16909.3	17466
	799.85	17868.3	17671.6	16908.3	16913.8	17097.8	16908.3	17460.5
	799.8	17834.9	17671.1	16907.3	16912.8	17101.7	16907.3	17455.1
	799.75	17680	17670.7	16906.3	16911.9	17105.7	16906.3	17449.7
	799.7	17507.9	17670.4	16905.3	16910.9	17109.8	16905.3	17444.3
	799.65	17677.3	17670.3	16904.2	16909.9	17114.1	16904.2	17438.8
	799.6	18001.8	17670.5	16903.2	16908.9	17118.6	16903.2	17433.4
	799.55	17823.1	17670.8	16902.3	16908	17123.4	16902.3	17428
	799.5	17499	17671.4	16901.3	16907	17128.3	16901.3	17422.7
	799.45	17422	17672.1	16900.2	16906	17133.3	16900.2	17417.2
	799.4	17619.7	17673	16899.1	16904.9	17138.6	16899.2	17411.8
	799.35	17794.9	17674.2	16898.1	16903.9	17144.1	16898.1	17406.3
	799.3	17666.4	17675.7	16897.1	16903	17149.9	16897.1	17401
	799.25	17747.3	17677.4	16896.1	16902	17156	16896.1	17395.6
	799.2	17739.9	17679.4	16895.1	16901	17162.2	16895.1	17390.3
	799.15	17524.7	17681.6	16894.1	16900	17168.8	16894.1	17385
	799.1	17591.8	17684.1	16893	16899	17175.5	16893.1	17379.6
	799.05	17660.2	17686.9	16892	16898	17182.5	16892	17374.3
	799	17596.9	17690	16891	16897	17189.9	16891	17369
	798.95	17748.1	17693.4	16890	16896	17197.5	16890	17363.8
	798.9	17869.7	17697.2	16889	16895.1	17205.4	16889	17358.5
	798.85	17662.6	17701.3	16888	16894.1	17213.7	16888	17353.3
	798.8	17683.9	17705.7	16887	16893.1	17222.3	16887	17348.2
	798.75	17935.9	17710.4	16885.9	16892.2	17231.1	16886	17343
	798.7	17912.5	17715.6	16885	16891.2	17240.4	16885	17337.9
	798.65	17767.2	17721.1	16884	16890.3	17250	16884.1	17332.8
	798.6	17664	17726.9	16883	16889.4	17259.9	16883.1	17327.7
	798.55	17656.6	17733.1	16882	16888.4	17270.1	16882.1	17322.7
	798.5	17543.6	17739.7	16881	16887.4	17280.6	16881	17317.6
	798.45	17532.1	17746.6	16880	16886.4	17291.5	16880	17312.6
	798.4	17556.1	17753.9	16878.9	16885.4	17302.7	16879	17307.5
	798.35	17645.9	17761.5	16877.9	16884.4	17314.3	16877.9	17302.5
	798.3	17549.9	17769.5	16876.8	16883.4	17326.2	16876.9	17297.6
	798.25	17579.6	17777.9	16875.8	16882.4	17338.4	16875.9	17292.6
	798.2	17635.8	17786.6	16874.8	16881.4	17351	16874.8	17287.7
	798.15	17748.4	17795.7	16873.7	16880.4	17363.8	16873.8	17282.9
	798.1	17991.1	17805.1	16872.7	16879.4	17377	16872.8	17278.1
	798.05	17899.5	17814.8	16871.8	16878.5	17390.5	16871.9	17273.3
	798	17833	17824.8	16870.8	16877.6	17404.2	16871	17268.6
	797.95	17809.8	17835.1	16869.9	16876.7	17418.1	16870	17263.9
	797.9	17816.9	17845.5	16868.9	16875.7	17432.1	16869	17259.2
	797.85	17638.2	17856	16867.9	16874.8	17446.3	16868	17254.6
	797.8	17605.8	17866.7	16866.9	16873.8	17460.5	16867	17250
	797.75	17580.7	17877.3	16865.9	16872.8	17474.8	16866	17245.3
	797.7	17594.4	17888	16864.8	16871.8	17489	16865	17240.7
	797.65	17561.8	17898.6	16863.8	16870.8	17503	16864	17236.2
	797.6	17474.8	17909.1	16862.8	16869.9	17517	16863	17231.6
	797.55	17741.6	17919.3	16861.7	16868.8	17530.6	16861.9	17227.1
	797.5	18050.1	17929.2	16860.7	16867.9	17543.9	16860.9	17222.6
	797.45	18071.3	17938.9	16859.8	16867	17557	16860	17218.3
	797.4	17992.8	17948.1	16858.9	16866.1	17569.5	16859.1	17214
	797.35	17836.7	17956.7	16857.9	16865.2	17581.3	16858.2	17209.7
	797.3	17748.6	17964.6	16857	16864.3	17592.5	16857.2	17205.4
	797.25	17777.4	17971.7	16856	16863.4	17602.8	16856.3	17201.1
	797.2	17970.1	17977.9	16855	16862.4	17612.3	16855.3	17196.8
	797.15	18002.5	17983.3	16854	16861.5	17620.8	16854.4	17192.7
	797.1	18097.3	17987.6	16853.1	16860.6	17628.2	16853.5	17188.5
	797.05	18260.8	17990.8	16852.2	16859.8	17634.6	16852.6	17184.5
	797	18248.2	17993	16851.3	16859	17639.8	16851.8	17180.4
	796.95	18067.9	17993.8	16850.5	16858.1	17643.7	16850.9	17176.5
	796.9	17983.1	17993.4	16849.5	16857.3	17646.2	16850	17172.5
	796.85	18255.3	17991.6	16848.6	16856.4	17647.4	16849.2	17168.5
	796.8	18276.6	17988.6	16847.7	16855.5	17647.3	16848.3	17164.6
	796.75	17979	17984.2	16846.9	16854.7	17645.8	16847.5	17160.7
	796.7	17939.8	17978.3	16845.9	16853.8	17642.9	16846.6	17156.8
	796.65	17823	17971.2	16845	16853	17638.6	16845.7	17153
	796.6	17866.6	17962.8	16844	16852	17632.9	16844.8	17149.1
	796.55	17975	17953.1	16843	16851.1	17626	16843.9	17145.2
	796.5	17891.3	17942.2	16842.1	16850.2	17617.9	16843	17141.5
	796.45	17859	17930.3	16841.2	16849.3	17608.6	16842.1	17137.7
	796.4	17886.5	17917.3	16840.2	16848.4	17598.3	16841.2	17133.9
	796.35	17891.2	17903.3	16839.2	16847.5	17587	16840.3	17130.2
	796.3	17844	17888.5	16838.3	16846.6	17574.8	16839.4	17126.5
	796.25	17821	17872.9	16837.3	16845.7	17561.8	16838.5	17122.9
	796.2	17776.4	17856.6	16836.3	16844.8	17548	16837.6	17119.2
	796.15	17641.1	17839.8	16835.4	16843.9	17533.7	16836.7	17115.6
	796.1	17864.4	17822.4	16834.4	16842.9	17518.8	16835.8	17112
	796.05	17989.4	17804.7	16833.4	16842	17503.5	16835	17108.4
	796	17755	17786.7	16832.5	16841.1	17487.9	16834.1	17104.9
	795.95	17637.7	17768.4	16831.5	16840.2	17472	16833.2	17101.4
	795.9	17662.1	17749.9	16830.5	16839.2	17455.9	16832.4	17097.9
	795.85	17630.3	17731.4	16829.5	16838.3	17439.6	16831.5	17094.4
	795.8	17680.2	17712.9	16828.5	16837.3	17423.4	16830.6	17090.9
	795.75	17934.1	17694.4	16827.5	16836.4	17407.1	16829.7	17087.5
	795.7	17908.2	17676.1	16826.5	16835.5	17391	16828.9	17084.1
	795.65	17885.6	17657.9	16825.6	16834.6	17375	16828.1	17080.8
	795.6	17884.7	17639.9	16824.6	16833.7	17359.2	16827.3	17077.5
	795.55	17710.3	17622.2	16823.7	16832.8	17343.5	16826.5	17074.2
	795.5	17700.3	17604.7	16822.7	16831.9	17328.1	16825.7	17070.9
	795.45	17660	17587.5	16821.7	16831	17312.9	16824.9	17067.6
	795.4	17604.5	17570.6	16820.7	16830	17298	16824.1	17064.4
	795.35	17489.6	17554	16819.6	16829.1	17283.4	16823.3	17061.1
	795.3	17424.1	17537.7	16818.6	16828.1	17269	16822.5	17057.9
	795.25	17577.9	17521.8	16817.5	16827.1	17255	16821.7	17054.6
	795.2	17528.6	17506.3	16816.5	16826.2	17241.4	16820.9	17051.4
	795.15	17247.1	17491.2	16815.5	16825.2	17228	16820.1	17048.2
	795.1	17389.8	17476.3	16814.4	16824.2	17215	16819.3	17045
	795.05	17673.4	17461.9	16813.3	16823.2	17202.3	16818.5	17041.9
	795	17568.7	17448	16812.3	16822.2	17190.1	16817.8	17038.8
	794.95	17304.9	17434.4	16811.3	16821.3	17178.1	16817.1	17035.7
	794.9	17209	17421.1	16810.2	16820.3	17166.5	16816.4	17032.6
	794.85	17394.2	17408.2	16809.1	16819.2	17155.1	16815.7	17029.5
	794.8	17409.3	17395.7	16808	16818.2	17144.2	16815	17026.5
	794.75	17355.7	17383.5	16807	16817.2	17133.5	16814.3	17023.4
	794.7	17461.2	17371.7	16805.9	16816.2	17123.2	16813.6	17020.4
	794.65	17384.9	17360.3	16804.9	16815.3	17113.1	16813	17017.4
	794.6	17300.6	17349.2	16803.8	16814.3	17103.4	16812.4	17014.5
	794.55	17214	17338.4	16802.7	16813.3	17093.9	16811.8	17011.5
	794.5	16880.3	17327.9	16801.6	16812.2	17084.7	16811.2	17008.5
	794.45	16868.8	17317.7	16800.4	16811.1	17075.7	16810.6	17005.5
	794.4	17220.2	17307.8	16799.2	16810	17067	16810	17002.5
	794.35	17156.1	17298.2	16798.1	16809	17058.6	16809.4	16999.6
	794.3	17048.9	17289	16797	16808	17050.4	16808.9	16996.7
	794.25	17093.9	17280	16795.9	16806.9	17042.5	16808.4	16993.8
	794.2	17147.7	17271.3	16794.8	16805.9	17034.8	16808	16990.9
	794.15	17045.2	17262.8	16793.6	16804.8	17027.3	16807.6	16988.1
	794.1	16933.7	17254.7	16792.5	16803.8	17020	16807.2	16985.2
	794.05	17037.9	17246.7	16791.3	16802.7	17012.9	16806.8	16982.3
	794	17223.8	17239.1	16790.2	16801.6	17006	16806.4	16979.5
	793.95	17317.3	17231.7	16789.1	16800.6	16999.4	16806.2	16976.8
	793.9	17266.7	17224.6	16788	16799.6	16993	16806	16974.1
	793.85	17028.7	17217.8	16786.9	16798.6	16986.7	16805.8	16971.3
	793.8	16968.4	17211.1	16785.8	16797.6	16980.6	16805.6	16968.6
	793.75	17014.3	17204.6	16784.6	16796.5	16974.6	16805.5	16965.9
	793.7	17050.3	17198.4	16783.5	16795.5	16968.8	16805.4	16963.2
	793.65	16918.1	17192.3	16782.3	16794.4	16963.1	16805.4	16960.5
	793.6	16864.2	17186.5	16781.2	16793.3	16957.6	16805.3	16957.8
	793.55	17080	17180.9	16780	16792.2	16952.2	16805.4	16955
	793.5	17168.4	17175.5	16778.8	16791.2	16946.9	16805.5	16952.4
	793.45	17174.6	17170.3	16777.7	16790.2	16941.9	16805.7	16949.8
	793.4	17417.2	17165.4	16776.6	16789.2	16936.9	16805.9	16947.2
	793.35	17415.8	17160.6	16775.6	16788.2	16932.2	16806.3	16944.7
	793.3	17255.7	17156.1	16774.5	16787.3	16927.5	16806.7	16942.2
	793.25	17070.3	17151.8	16773.5	16786.3	16923	16807.1	16939.7
	793.2	16866.9	17147.5	16772.3	16785.3	16918.4	16807.6	16937.2
	793.15	16929.2	17143.5	16771.1	16784.2	16914	16808.1	16934.6
	793.1	17131.9	17139.6	16770	16783.2	16909.7	16808.6	16932
	793.05	17327.8	17135.9	16768.9	16782.1	16905.5	16809.3	16929.5
	793	17259.6	17132.5	16767.8	16781.2	16901.4	16810.1	16927.1
	792.95	17088.9	17129.2	16766.7	16780.2	16897.5	16811	16924.7
	792.9	16937.1	17126.1	16765.6	16779.2	16893.5	16811.8	16922.2
	792.85	16777	17123.1	16764.4	16778.1	16889.7	16812.8	16919.8
	792.8	16749.5	17120.2	16763.2	16777.1	16885.8	16813.7	16917.3
	792.75	16862.7	17117.5	16762	16776	16882.1	16814.8	16914.8
	792.7	17105	17115	16760.8	16774.9	16878.4	16815.9	16912.3
	792.65	17179.9	17112.8	16759.7	16773.9	16874.9	16817.2	16909.9
	792.6	17039.7	17110.7	16758.6	16772.9	16871.4	16818.6	16907.6
	792.55	16929.1	17108.8	16757.5	16771.9	16868	16820.1	16905.2
	792.5	16998.1	17107	16756.3	16770.9	16864.7	16821.6	16902.8
	792.45	17092.6	17105.4	16755.2	16769.9	16861.4	16823.2	16900.5
	792.4	17076.4	17104	16754.1	16768.9	16858.2	16825	16898.2
	792.35	16925.8	17102.7	16752.9	16767.9	16855	16826.8	16895.8
	792.3	16867.1	17101.6	16751.8	16766.8	16851.9	16828.8	16893.5
	792.25	17076	17100.7	16750.6	16765.8	16848.8	16830.8	16891.2
	792.2	17129.3	17100	16749.5	16764.8	16845.8	16832.9	16888.9
	792.15	17193.7	17099.4	16748.4	16763.8	16842.8	16835.2	16886.7
	792.1	17209.3	17099.1	16747.3	16762.9	16840	16837.6	16884.4
	792.05	17013.9	17098.9	16746.2	16761.9	16837.2	16840.1	16882.2
	792	16862.6	17098.8	16745	16760.9	16834.4	16842.7	16880
	791.95	16826	17098.9	16743.9	16759.9	16831.5	16845.4	16877.7
	791.9	16933.4	17099.2	16742.7	16758.8	16828.8	16848.2	16875.4
	791.85	17069.5	17099.7	16741.5	16757.8	16826.1	16851.1	16873.2
	791.8	17046.9	17100.3	16740.4	16756.8	16823.5	16854.2	16871
	791.75	16958.7	17101.2	16739.3	16755.9	16820.8	16857.5	16868.8
	791.7	16976.3	17102.2	16738.1	16754.9	16818.3	16860.8	16866.7
	791.65	17144.9	17103.3	16737	16753.9	16815.7	16864.2	16864.5
	791.6	17015.6	17104.7	16735.9	16752.9	16813.3	16867.9	16862.3
	791.55	17232.3	17106.3	16734.8	16751.9	16810.8	16871.6	16860.2
	791.5	17320.8	17108.1	16733.7	16751	16808.4	16875.5	16858.1
	791.45	17108	17110.1	16732.6	16750.1	16806.1	16879.6	16856.1
	791.4	17079.3	17112.2	16731.5	16749.2	16803.8	16883.8	16854
	791.35	17249.4	17114.5	16730.4	16748.2	16801.4	16888.1	16851.9
	791.3	17330.8	17117	16729.3	16747.3	16799.2	16892.6	16849.8
	791.25	17247.8	17119.7	16728.2	16746.4	16797	16897.2	16847.8
	791.2	17227.7	17122.6	16727.2	16745.5	16794.8	16902	16845.8
	791.15	17244.9	17125.7	16726.1	16744.6	16792.6	16906.9	16843.8
	791.1	17127.3	17129	16725	16743.7	16790.5	16912	16841.8
	791.05	17108.3	17132.4	16723.9	16742.8	16788.3	16917.2	16839.8
	791	17105	17136	16722.8	16741.8	16786.2	16922.6	16837.7
	790.95	17279.7	17139.8	16721.7	16740.9	16784.1	16928.1	16835.7
	790.9	17524.4	17143.8	16720.6	16740	16782	16933.8	16833.8
	790.85	17382.3	17148.1	16719.6	16739.2	16780.1	16939.7	16831.9
	790.8	17065.6	17152.6	16718.5	16738.4	16778.1	16945.8	16830
	790.75	17035.7	17157.1	16717.4	16737.4	16776	16951.9	16828
	790.7	17287.1	17161.8	16716.3	16736.5	16774	16958.2	16826
	790.65	17453.3	17166.8	16715.2	16735.7	16772.1	16964.7	16824.1
	790.6	17256.7	17172	16714.2	16734.8	16770.2	16971.4	16822.2
	790.55	17052.8	17177.4	16713.1	16734	16768.3	16978.2	16820.3
	790.5	17087.8	17182.9	16712	16733	16766.4	16985.1	16818.3
	790.45	17167.1	17188.6	16710.9	16732.2	16764.5	16992.2	16816.4
	790.4	17225.4	17194.5	16709.8	16731.3	16762.6	16999.4	16814.5
	790.35	17211	17200.5	16708.7	16730.4	16760.8	17006.9	16812.6
	790.3	17074.6	17206.8	16707.6	16729.6	16758.9	17014.5	16810.7
	790.25	17087.6	17213.2	16706.5	16728.7	16757.1	17022.2	16808.8
	790.2	17232	17219.8	16705.4	16727.8	16755.3	17030.1	16807
	790.15	17386.5	17226.7	16704.3	16727	16753.5	17038.1	16805.1
	790.1	17606.8	17233.7	16703.3	16726.2	16751.8	17046.4	16803.3
	790.05	17669.9	17241	16702.3	16725.4	16750.1	17054.8	16801.5
	790	17453.9	17248.4	16701.3	16724.7	16748.5	17063.5	16799.8
	789.95	17265.1	17256	16700.3	16723.9	16746.8	17072.2	16798
	789.9	17359.2	17263.7	16699.2	16723.1	16745.1	17081	16796.2
	789.85	17429.4	17271.6	16698.2	16722.3	16743.4	17090	16794.5
	789.8	17140.6	17279.7	16697.2	16721.5	16741.8	17099.1	16792.7
	789.75	17110.3	17287.9	16696.1	16720.7	16740.1	17108.4	16790.9
	789.7	17433.5	17296.2	16695	16719.9	16738.4	17117.7	16789.1
	789.65	17611.1	17304.8	16693.9	16719.1	16736.8	17127.3	16787.3
	789.6	17500.1	17313.5	16692.9	16718.4	16735.2	17137	16785.7
	789.55	17270.8	17322.4	16691.9	16717.7	16733.7	17146.8	16784
	789.5	17150.7	17331.4	16690.9	16716.9	16732.1	17156.8	16782.2
	789.45	17191.8	17340.5	16689.8	16716.1	16730.5	17166.8	16780.4
	789.4	17299.6	17349.7	16688.7	16715.3	16728.9	17176.9	16778.7
	789.35	17288.4	17359.1	16687.6	16714.6	16727.3	17187.2	16776.9
	789.3	17443.2	17368.6	16686.6	16713.8	16725.7	17197.5	16775.2
	789.25	17521	17378.3	16685.5	16713.1	16724.2	17208	16773.5
	789.2	17490.1	17388.1	16684.5	16712.5	16722.7	17218.7	16771.9
	789.15	17421.3	17398	16683.5	16711.8	16721.2	17229.4	16770.2
	789.1	17581.4	17408	16682.5	16711.1	16719.7	17240.2	16768.6
	789.05	17677.7	17418.2	16681.5	16710.4	16718.3	17251.1	16766.9
	789	17693.9	17428.5	16680.5	16709.8	16716.9	17262.1	16765.3
	788.95	17632.9	17438.8	16679.6	16709.2	16715.5	17273.1	16763.8
	788.9	17392.3	17449.3	16678.6	16708.6	16714.1	17284.3	16762.2
	788.85	17328.7	17459.7	16677.6	16707.9	16712.6	17295.4	16760.5
	788.8	17231.5	17470.3	16676.5	16707.2	16711.1	17306.6	16758.9
	788.75	17264.6	17480.8	16675.5	16706.5	16709.7	17317.8	16757.2
	788.7	17395.4	17491.5	16674.4	16705.8	16708.2	17329.1	16755.5
	788.65	17591.9	17502.2	16673.4	16705.2	16706.8	17340.4	16753.9
	788.6	17673.8	17513	16672.4	16704.6	16705.4	17351.8	16752.3
	788.55	17523.2	17523.9	16671.4	16704.1	16704	17363.2	16750.8
	788.5	17499.5	17534.8	16670.4	16703.5	16702.7	17374.6	16749.2
	788.45	17544.1	17545.7	16669.4	16702.9	16701.3	17386	16747.6
	788.4	17639.8	17556.6	16668.4	16702.3	16699.9	17397.5	16746.1
	788.35	17638.4	17567.5	16667.4	16701.8	16698.6	17408.9	16744.5
	788.3	17520.7	17578.5	16666.5	16701.2	16697.3	17420.3	16743
	788.25	17629.6	17589.4	16665.5	16700.7	16695.9	17431.7	16741.5
	788.2	17562.8	17600.3	16664.5	16700.2	16694.6	17443	16739.9
	788.15	17472.8	17611.2	16663.5	16699.7	16693.3	17454.3	16738.4
	788.1	17358.5	17622.1	16662.5	16699.1	16691.9	17465.6	16736.8
	788.05	17321.3	17632.9	16661.4	16698.6	16690.6	17476.7	16735.3
	788	17564.7	17643.6	16660.4	16698	16689.2	17487.8	16733.7
	787.95	17828.8	17654.3	16659.4	16697.6	16687.9	17498.9	16732.2
	787.9	18068.5	17665.1	16658.5	16697.2	16686.7	17509.9	16730.8
	787.85	17794.3	17675.8	16657.6	16696.8	16685.5	17520.9	16729.4
	787.8	17492.3	17686.4	16656.7	16696.4	16684.3	17531.8	16727.9
	787.75	17653.9	17696.8	16655.7	16696	16683	17542.4	16726.4
	787.7	17535.6	17707.2	16654.7	16695.6	16681.7	17553	16724.9
	787.65	17443.5	17717.4	16653.7	16695.2	16680.4	17563.5	16723.4
	787.6	17493.5	17727.5	16652.7	16694.7	16679.1	17573.8	16721.9
	787.55	17499.1	17737.5	16651.7	16694.3	16677.9	17583.9	16720.4
	787.5	17641.2	17747.3	16650.7	16694	16676.6	17593.9	16719
	787.45	17926.2	17757.1	16649.7	16693.6	16675.3	17603.8	16717.5
	787.4	17951.2	17766.8	16648.8	16693.3	16674.2	17613.5	16716.1
	787.35	17816.1	17776.3	16647.9	16693.1	16673	17623.2	16714.7
	787.3	17866.5	17785.7	16647	16692.8	16671.8	17632.6	16713.3
	787.25	18024.3	17794.8	16646.1	16692.6	16670.7	17641.8	16712
	787.2	18099.7	17803.9	16645.2	16692.4	16669.5	17650.8	16710.6
	787.15	18011	17812.7	16644.3	16692.3	16668.5	17659.7	16709.3
	787.1	17778.7	17821.4	16643.5	16692.2	16667.3	17668.3	16708
	787.05	17676.9	17829.8	16642.5	16692	16666.2	17676.7	16706.6
	787	17706.5	17838	16641.5	16691.8	16665	17684.7	16705.2
	786.95	17889.2	17846	16640.6	16691.6	16663.8	17692.6	16703.8
	786.9	17860.9	17853.7	16639.7	16691.5	16662.6	17700.2	16702.4
	786.85	17664.6	17861.3	16638.8	16691.4	16661.5	17707.7	16701.1
	786.8	17814.1	17868.6	16637.8	16691.3	16660.3	17714.7	16699.7
	786.75	18043.2	17875.6	16636.9	16691.2	16659.2	17721.6	16698.3
	786.7	17962.1	17882.5	16636	16691.2	16658.1	17728.2	16697
	786.65	17826.4	17889.1	16635.1	16691.2	16657	17734.6	16695.7
	786.6	17853.5	17895.4	16634.2	16691.2	16655.9	17740.6	16694.4
	786.55	17904.9	17901.5	16633.3	16691.3	16654.7	17746.3	16693
	786.5	17890.3	17907.3	16632.4	16691.3	16653.6	17751.8	16691.7
	786.45	17703.8	17912.8	16631.5	16691.4	16652.5	17756.9	16690.4
	786.4	17493.6	17918	16630.5	16691.5	16651.4	17761.7	16689
	786.35	17727.2	17922.9	16629.5	16691.5	16650.2	17766.1	16687.6
	786.3	17819.5	17927.5	16628.6	16691.7	16649	17770.3	16686.3
	786.25	17846	17931.9	16627.7	16691.8	16647.9	17774.1	16685
	786.2	17932	17936	16626.8	16692	16646.8	17777.7	16683.7
	786.15	17917.4	17939.8	16625.8	16692.3	16645.8	17780.9	16682.4
	786.1	17923.7	17943.3	16625	16692.6	16644.7	17783.8	16681.1
	786.05	17889.5	17946.5	16624.1	16692.9	16643.6	17786.3	16679.8
	786	17825.2	17949.4	16623.2	16693.3	16642.5	17788.5	16678.5
	785.95	17974.9	17952	16622.2	16693.7	16641.4	17790.4	16677.2
	785.9	18098.4	17954.3	16621.3	16694.1	16640.4	17791.9	16676
	785.85	18209.4	17956.3	16620.5	16694.6	16639.3	17793.1	16674.7
	785.8	18230.5	17958.1	16619.7	16695.2	16638.3	17794	16673.5
	785.75	18144.4	17959.5	16618.8	16695.9	16637.4	17794.5	16672.3
	785.7	18129.9	17960.7	16618	16696.5	16636.3	17794.7	16671.1
	785.65	18039	17961.5	16617.1	16697.2	16635.3	17794.5	16669.9
	785.6	17957.3	17962	16616.3	16698	16634.3	17793.9	16668.7
	785.55	17904.7	17962.2	16615.4	16698.7	16633.3	17792.9	16667.5
	785.5	17930.9	17962.1	16614.5	16699.5	16632.2	17791.6	16666.2
	785.45	17885.4	17961.7	16613.6	16700.4	16631.2	17789.9	16665
	785.4	17712.1	17961	16612.7	16701.3	16630.1	17787.9	16663.7
	785.35	17848.1	17960	16611.8	16702.3	16629	17785.5	16662.4
	785.3	17875.3	17958.7	16610.8	16703.4	16628	17782.7	16661.2
	785.25	18027.6	17957.2	16609.9	16704.5	16626.9	17779.6	16659.9
	785.2	18134	17955.4	16609.1	16705.8	16625.9	17776.2	16658.7
	785.15	18059.6	17953.4	16608.2	16707.1	16624.9	17772.5	16657.5
	785.1	17858.8	17951.1	16607.4	16708.6	16623.9	17768.4	16656.3
	785.05	17647.2	17948.6	16606.5	16710.1	16622.9	17763.9	16655.1
	785	17699.8	17945.8	16605.5	16711.6	16621.8	17759	16653.8
	784.95	17577.8	17942.8	16604.5	16713.3	16620.7	17753.8	16652.5
	784.9	17701.3	17939.5	16603.6	16715.1	16619.6	17748.3	16651.2
	784.85	17878.6	17936.1	16602.6	16717	16618.5	17742.5	16650
	784.8	18060.4	17932.5	16601.7	16719.2	16617.5	17736.3	16648.7
	784.75	18139	17928.9	16600.9	16721.5	16616.5	17729.9	16647.6
	784.7	18071.3	17925.1	16600	16724	16615.5	17723.2	16646.4
	784.65	17806.1	17921.1	16599.2	16726.6	16614.5	17716.2	16645.2
	784.6	17707.4	17917	16598.2	16729.4	16613.5	17708.8	16644
	784.55	17708.9	17912.8	16597.3	16732.3	16612.5	17701.1	16642.8
	784.5	17754.3	17908.5	16596.4	16735.5	16611.4	17693.2	16641.5
	784.45	17752.1	17904.1	16595.4	16738.9	16610.3	17684.9	16640.3
	784.4	17766.6	17899.8	16594.5	16742.6	16609.3	17676.3	16639
	784.35	17861.4	17895.4	16593.6	16746.5	16608.2	17667.5	16637.8
	784.3	17851.6	17891.1	16592.7	16750.8	16607.2	17658.5	16636.6
	784.25	17855.8	17886.8	16591.8	16755.3	16606.2	17649.2	16635.4
	784.2	17938.3	17882.6	16590.9	16760.2	16605.2	17639.6	16634.2
	784.15	17997	17878.6	16590	16765.5	16604.2	17629.8	16633
	784.1	17977.6	17874.7	16589.1	16771.1	16603.2	17619.8	16631.9
	784.05	17874.2	17871	16588.2	16777.2	16602.2	17609.6	16630.7
	784	17804.1	17867.5	16587.3	16783.7	16601.2	17599.1	16629.5
	783.95	17815.4	17864.2	16586.4	16790.6	16600.2	17588.4	16628.3
	783.9	17914	17861.2	16585.5	16798	16599.2	17577.5	16627.2
	783.85	18112.6	17858.6	16584.6	16805.9	16598.2	17566.3	16626
	783.8	18103.1	17856.3	16583.8	16814.4	16597.2	17555.1	16624.9
	783.75	17968.4	17854.5	16582.9	16823.5	16596.3	17543.7	16623.7
	783.7	17953.4	17853.1	16582	16833.3	16595.3	17532.1	16622.6
	783.65	17971.3	17852.2	16581.2	16843.6	16594.3	17520.3	16621.4
	783.6	17977.6	17851.8	16580.3	16854.7	16593.4	17508.3	16620.3
	783.55	17917	17852	16579.4	16866.4	16592.4	17496.3	16619.2
	783.5	17908.1	17852.8	16578.5	16878.9	16591.4	17484	16618
	783.45	17966.7	17854.3	16577.6	16892.2	16590.4	17471.7	16616.8
	783.4	17968	17856.4	16576.8	16906.4	16589.5	17459.2	16615.7
	783.35	18101.4	17859.4	16575.9	16921.4	16588.5	17446.6	16614.6
	783.3	18109.1	17863.2	16575	16937.3	16587.5	17433.9	16613.5
	783.25	17917.2	17867.8	16574.2	16954.2	16586.6	17421.2	16612.4
	783.2	17831.6	17873.2	16573.3	16972	16585.6	17408.3	16611.2
	783.15	18014.9	17879.6	16572.4	16990.8	16584.6	17395.3	16610.1
	783.1	17908	17887	16571.5	17010.6	16583.7	17382.3	16609
	783.05	17841.5	17895.3	16570.7	17031.5	16582.7	17369.2	16607.8
	783	18003.3	17904.7	16569.8	17053.5	16581.7	17356	16606.7
	782.95	18130.5	17915.1	16568.9	17076.6	16580.8	17342.8	16605.6
	782.9	18095.5	17926.7	16568	17100.8	16579.8	17329.7	16604.5
	782.85	17986.8	17939.4	16567.2	17126.3	16578.9	17316.4	16603.4
	782.8	18051.7	17953.2	16566.3	17152.8	16578	17303.2	16602.3
	782.75	18317.5	17968.2	16565.5	17180.5	16577	17289.9	16601.2
	782.7	18335.2	17984.5	16564.7	17209.5	16576.2	17276.7	16600.2
	782.65	18183.3	18001.9	16563.9	17239.7	16575.3	17263.5	16599.1
	782.6	18011.3	18020.5	16563.1	17271	16574.4	17250.2	16598.1
	782.55	17947.7	18040.2	16562.2	17303.4	16573.5	17237	16597
	782.5	17951.4	18061.1	16561.3	17337	16572.5	17223.8	16595.9
	782.45	18070.6	18083.2	16560.5	17371.7	16571.5	17210.5	16594.8
	782.4	18292.7	18106.5	16559.6	17407.6	16570.6	17197.4	16593.7
	782.35	18388.1	18130.9	16558.8	17444.6	16569.8	17184.3	16592.7
	782.3	18306.6	18156.4	16558	17482.6	16568.9	17171.3	16591.7
	782.25	18285.2	18183	16557.2	17521.6	16568	17158.4	16590.7
	782.2	18376.9	18210.5	16556.5	17561.6	16567.2	17145.5	16589.6
	782.15	18342.8	18239	16555.7	17602.4	16566.3	17132.7	16588.7
	782.1	18158.7	18268.4	16554.9	17644	16565.5	17120	16587.6
	782.05	18043.8	18298.4	16554.1	17686.2	16564.6	17107.3	16586.6
	782	18207	18329.1	16553.2	17729	16563.7	17094.7	16585.5
	781.95	18306.7	18360.5	16552.4	17772.2	16562.8	17082.2	16584.5
	781.9	18527.2	18392.2	16551.6	17815.9	16561.9	17069.8	16583.5
	781.85	18559.6	18424.4	16550.9	17859.9	16561.1	17057.5	16582.5
	781.8	18383	18456.8	16550.1	17903.9	16560.3	17045.4	16581.6
	781.75	18294.1	18489	16549.4	17947.7	16559.5	17033.4	16580.6
	781.7	18398.7	18521.1	16548.6	17991.2	16558.6	17021.4	16579.6
	781.65	18430.5	18552.9	16547.8	18034.3	16557.8	17009.6	16578.6
	781.6	18394.5	18584.1	16547	18076.7	16556.9	16997.9	16577.7
	781.55	18529.5	18614.5	16546.3	18118.2	16556.1	16986.3	16576.7
	781.5	18551.4	18643.8	16545.5	18158.5	16555.3	16974.9	16575.8
	781.45	18507	18671.9	16544.8	18197.3	16554.5	16963.6	16574.8
	781.4	18486.4	18698.4	16544.1	18234.5	16553.7	16952.5	16573.9
	781.35	18579.8	18723.2	16543.3	18269.8	16552.9	16941.5	16572.9
	781.3	18700	18745.8	16542.6	18302.8	16552.1	16930.6	16572
	781.25	18581.2	18766.1	16541.9	18333.3	16551.4	16920	16571.1
	781.2	18612.5	18783.7	16541.2	18361.1	16550.6	16909.4	16570.2
	781.15	18574.2	18798.5	16540.5	18385.8	16549.8	16899	16569.3
	781.1	18808.4	18810.1	16539.7	18407.2	16549	16888.7	16568.4
	781.05	18902.2	18818.5	16539.1	18425.2	16548.3	16878.7	16567.5
	781	18507.1	18823.3	16538.4	18439.6	16547.6	16868.8	16566.7
	780.95	18392.3	18824.4	16537.7	18450	16546.8	16859	16565.7
	780.9	18487.1	18821.7	16536.9	18456.4	16546	16849.2	16564.8
	780.85	18393.8	18815	16536.2	18458.8	16545.2	16839.7	16563.8
	780.8	18363	18804.5	16535.4	18457.1	16544.3	16830.3	16562.9
	780.75	18548.8	18790	16534.6	18451.3	16543.5	16821.1	16561.9
	780.7	18623.6	18771.7	16533.9	18441.5	16542.7	16812.1	16561
	780.65	18871.1	18749.7	16533.2	18427.9	16542	16803.2	16560.1
	780.6	18898.8	18724.1	16532.5	18410.5	16541.2	16794.6	16559.3
	780.55	18746.8	18695.1	16531.9	18389.6	16540.5	16786.1	16558.5
	780.5	18903.4	18662.9	16531.2	18365.2	16539.8	16777.8	16557.6
	780.45	18989.6	18627.7	16530.5	18337.7	16539.1	16769.6	16556.8
	780.4	19021.9	18589.7	16529.9	18307.3	16538.4	16761.7	16556
	780.35	18837.6	18549.2	16529.3	18274.3	16537.8	16753.9	16555.2
	780.3	18687.9	18506.5	16528.6	18238.8	16537	16746.2	16554.3
	780.25	18706.8	18461.8	16527.9	18201.2	16536.3	16738.6	16553.5
	780.2	18590.3	18415.4	16527.2	18161.8	16535.6	16731.2	16552.6
	780.15	18604.2	18367.6	16526.5	18120.8	16534.8	16723.9	16551.7
	780.1	18558.3	18318.6	16525.8	18078.4	16534	16716.8	16550.8
	780.05	18461	18268.8	16525.1	18035	16533.2	16709.8	16549.9
	780	18520.9	18218.2	16524.3	17990.8	16532.5	16702.9	16549
	779.95	18571.2	18167.2	16523.6	17946	16531.7	16696.2	16548.1
	779.9	18493.4	18116	16522.9	17900.8	16530.9	16689.7	16547.2
	779.85	18404.2	18064.6	16522.1	17855.3	16530.1	16683.3	16546.3
	779.8	18411.7	18013.4	16521.4	17809.8	16529.3	16677	16545.4
	779.75	18224.8	17962.5	16520.6	17764.5	16528.5	16670.9	16544.5
	779.7	17849.4	17912	16519.8	17719.4	16527.7	16664.9	16543.5
	779.65	17639.3	17861.9	16518.9	17674.6	16526.7	16658.9	16542.5
	779.6	17729.9	17812.3	16518	17630.2	16525.7	16653	16541.4
	779.55	17809.3	17763.7	16517.1	17586.6	16524.8	16647.2	16540.3
	779.5	17753.9	17715.9	16516.2	17543.7	16523.8	16641.7	16539.2
	779.45	17687.9	17669	16515.3	17501.6	16522.9	16636.2	16538.2
	779.4	17803.8	17623.2	16514.3	17460.3	16521.9	16630.9	16537.1
	779.35	17537.6	17578.4	16513.4	17420	16521	16625.7	16536
	779.3	16988.3	17534.7	16512.5	17380.7	16520	16620.5	16534.9
	779.25	16968	17492.1	16511.4	17342.4	16518.8	16615.4	16533.7
	779.2	17187.3	17450.7	16510.3	17305.1	16517.7	16610.4	16532.4
	779.15	17289.7	17410.6	16509.2	17269	16516.6	16605.5	16531.2
	779.1	17269.8	17371.7	16508.2	17234	16515.5	16600.8	16530.1
	779.05	17079	17334.2	16507.2	17200.2	16514.5	16596.2	16528.9
	779	17137.8	17297.9	16506.1	17167.5	16513.4	16591.7	16527.7
	778.95	17066.3	17262.9	16505.1	17136.1	16512.3	16587.3	16526.5
	778.9	16994	17229.2	16504	17105.8	16511.2	16583	16525.2
	778.85	17028.7	17196.7	16502.9	17076.6	16510	16578.8	16524
	778.8	16958.6	17165.5	16501.8	17048.7	16508.9	16574.6	16522.8
	778.75	17023.6	17135.6	16500.8	17021.9	16507.8	16570.6	16521.6
	778.7	16981.9	17106.9	16499.7	16996.2	16506.7	16566.7	16520.3
	778.65	16882.9	17079.4	16498.6	16971.7	16505.6	16562.9	16519.1
	778.6	16797.3	17053.1	16497.5	16948.2	16504.4	16559.1	16517.8
	778.55	16652.3	17028	16496.3	16925.8	16503.2	16555.4	16516.6
	778.5	16456.7	17003.9	16495.2	16904.4	16502	16551.8	16515.3
	778.45	16536.6	16980.9	16494	16884	16500.8	16548.2	16513.9
	778.4	16741.7	16959	16492.8	16864.5	16499.6	16544.7	16512.6
	778.35	16874.9	16938.2	16491.7	16846.1	16498.4	16541.3	16511.3
	778.3	16847.9	16918.4	16490.5	16828.6	16497.2	16538.1	16510.1
	778.25	16880.2	16899.6	16489.4	16812	16496.1	16534.9	16508.8
	778.2	16854	16881.7	16488.3	16796.3	16495	16531.8	16507.6
	778.15	16938.1	16864.7	16487.2	16781.4	16493.8	16528.8	16506.3
	778.1	16831.4	16848.5	16486.1	16767.2	16492.7	16525.9	16505.1
	778.05	16676	16833.2	16485	16753.8	16491.5	16523	16503.8
	778	16484.9	16818.6	16483.8	16741	16490.3	16520.1	16502.5
	777.95	16478.9	16804.6	16482.6	16728.9	16489.1	16517.3	16501.2
	777.9	16662.2	16791.4	16481.4	16717.4	16487.9	16514.5	16499.9
	777.85	16678.4	16778.9	16480.3	16706.5	16486.7	16511.9	16498.6
	777.8	16537.1	16767	16479.1	16696.3	16485.5	16509.3	16497.3
	777.75	16315.1	16755.7	16477.9	16686.5	16484.3	16506.7	16496
	777.7	16532.9	16744.8	16476.7	16677.2	16483	16504.1	16494.6
	777.65	16675.3	16734.6	16475.5	16668.4	16481.8	16501.7	16493.3
	777.6	16546.8	16724.9	16474.3	16660.1	16480.6	16499.3	16492
	777.55	16508.3	16715.6	16473.2	16652.2	16479.4	16496.9	16490.7
	777.5	16503.1	16706.8	16472	16644.6	16478.1	16494.6	16489.4
	777.45	16672.6	16698.4	16470.8	16637.4	16476.9	16492.3	16488.1
	777.4	16974.7	16690.4	16469.6	16630.7	16475.7	16490.1	16486.8
	777.35	16835.7	16682.9	16468.5	16624.2	16474.6	16488	16485.6
	777.3	16706	16675.6	16467.4	16618.1	16473.5	16486	16484.4
	777.25	16883.3	16668.7	16466.3	16612.2	16472.3	16483.9	16483.1
	777.2	16978.5	16662.1	16465.2	16606.7	16471.2	16482	16481.9
	777.15	17023.7	16655.8	16464.1	16601.3	16470	16480	16480.7
	777.1	16907.8	16649.8	16463	16596.2	16469	16478.2	16479.5
	777.05	16584.5	16644	16461.9	16591.3	16467.8	16476.3	16478.3
	777	16672.2	16638.3	16460.8	16586.6	16466.6	16474.4	16477
	776.95	16905.1	16632.9	16459.6	16582	16465.5	16472.6	16475.7
	776.9	16667	16627.7	16458.5	16577.6	16464.3	16470.8	16474.5
	776.85	16531.9	16622.7	16457.4	16573.4	16463.1	16469	16473.2
	776.8	16562.4	16617.8	16456.2	16569.2	16461.9	16467.3	16471.9
	776.75	16654.8	16613.1	16455	16565.3	16460.7	16465.5	16470.6
	776.7	16613.2	16608.6	16453.9	16561.4	16459.5	16463.8	16469.4
	776.65	16558.6	16604.2	16452.7	16557.7	16458.4	16462.1	16468.1
	776.6	16512.1	16599.9	16451.5	16554	16457.2	16460.5	16466.8
	776.55	16475.5	16595.7	16450.3	16550.5	16455.9	16458.8	16465.5
	776.5	16582.6	16591.7	16449.1	16547	16454.7	16457.1	16464.2
	776.45	16584.1	16587.8	16448	16543.7	16453.5	16455.5	16462.9
	776.4	16531.9	16584	16446.8	16540.4	16452.3	16454	16461.6
	776.35	16511.6	16580.2	16445.6	16537.2	16451.1	16452.4	16460.3
	776.3	16504	16576.6	16444.4	16534.1	16449.9	16450.8	16459
	776.25	16523.6	16573	16443.2	16531	16448.7	16449.3	16457.8
	776.2	16648.4	16569.6	16442.1	16528.1	16447.5	16447.8	16456.5
	776.15	16730.9	16566.2	16440.9	16525.2	16446.3	16446.3	16455.2
	776.1	16654.8	16563	16439.8	16522.3	16445.2	16444.9	16454
	776.05	16588.8	16559.8	16438.6	16519.6	16444	16443.5	16452.7
	776	16542.3	16556.7	16437.5	16516.8	16442.8	16442	16451.4
	775.95	16515	16553.6	16436.3	16514.1	16441.6	16440.6	16450.2
	775.9	16459	16550.5	16435.1	16511.5	16440.4	16439.2	16448.9
	775.85	16446	16547.5	16433.9	16508.8	16439.2	16437.7	16447.6
	775.8	16576.7	16544.6	16432.7	16506.2	16437.9	16436.3	16446.3
	775.75	16662.2	16541.7	16431.5	16503.7	16436.8	16435	16445
	775.7	16819.7	16538.9	16430.4	16501.2	16435.6	16433.6	16443.7
	775.65	16827.7	16536.2	16429.3	16498.9	16434.4	16432.3	16442.5
	775.6	16913.6	16533.6	16428.2	16496.5	16433.3	16431	16441.3
	775.55	16968.7	16531	16427.1	16494.2	16432.2	16429.8	16440.1
	775.5	16487.5	16528.5	16426	16492	16431.1	16428.5	16439
	775.45	16377.2	16525.8	16424.8	16489.6	16429.9	16427.2	16437.7
	775.4	16677.8	16523.3	16423.6	16487.3	16428.7	16425.9	16436.3
	775.35	16819.3	16520.8	16422.5	16485.1	16427.5	16424.6	16435.1
	775.3	16853.4	16518.4	16421.4	16482.9	16426.4	16423.3	16433.9
	775.25	16697.8	16516	16420.3	16480.8	16425.2	16422.1	16432.7
	775.2	16740.5	16513.6	16419.2	16478.6	16424.1	16420.9	16431.5
	775.15	16688.7	16511.3	16418	16476.5	16422.9	16419.7	16430.2
	775.1	16680.1	16509	16416.9	16474.4	16421.8	16418.4	16429
	775.05	16676.1	16506.7	16415.8	16472.3	16420.6	16417.2	16427.8
	775	16505.5	16504.4	16414.6	16470.3	16419.5	16416	16426.5
	774.95	16466.8	16502.1	16413.4	16468.2	16418.2	16414.7	16425.3
	774.9	16552.7	16499.9	16412.2	16466.2	16417	16413.4	16424
	774.85	16556.8	16497.7	16411.1	16464.2	16415.9	16412.2	16422.7
	774.8	16644.8	16495.5	16409.9	16462.2	16414.7	16411	16421.5
	774.75	16562.3	16493.4	16408.8	16460.2	16413.5	16409.7	16420.2
	774.7	16564.1	16491.2	16407.6	16458.2	16412.3	16408.5	16419
	774.65	16600.4	16489.1	16406.4	16456.3	16411.1	16407.3	16417.7
	774.6	16536.9	16487	16405.3	16454.4	16410	16406.1	16416.5
	774.55	16619	16485	16404.1	16452.5	16408.8	16404.9	16415.2
	774.5	16671.4	16482.9	16403	16450.6	16407.6	16403.7	16414
	774.45	16644.8	16480.9	16401.8	16448.8	16406.4	16402.5	16412.7
	774.4	16559.7	16478.9	16400.7	16446.9	16405.3	16401.3	16411.5
	774.35	16523.8	16476.9	16399.5	16445.1	16404.1	16400.1	16410.2
	774.3	16481.8	16475	16398.3	16443.2	16402.9	16398.9	16409
	774.25	16422.4	16473	16397.2	16441.4	16401.7	16397.7	16407.7
	774.2	16564.4	16471	16396	16439.6	16400.5	16396.4	16406.4
	774.15	16526	16469.1	16394.8	16437.8	16399.3	16395.2	16405.2
	774.1	16599.1	16467.2	16393.7	16436	16398.1	16394	16403.9
	774.05	16516.5	16465.3	16392.5	16434.3	16396.9	16392.9	16402.7
	774	16191	16463.4	16391.3	16432.5	16395.8	16391.7	16401.4
	773.95	16265.9	16461.5	16390.1	16430.7	16394.5	16390.4	16400.1
	773.9	16543.1	16459.5	16388.8	16428.9	16393.2	16389.2	16398.8
	773.85	16693.3	16457.7	16387.7	16427.2	16392	16388	16397.5
	773.8	16543.5	16455.9	16386.5	16425.5	16390.9	16386.8	16396.3
	773.75	16308.2	16454.1	16385.4	16423.8	16389.7	16385.6	16395.1
	773.7	16267.5	16452.2	16384.2	16422.1	16388.5	16384.4	16393.8
	773.65	16389.3	16450.4	16383	16420.4	16387.2	16383.2	16392.5
	773.6	16470.1	16448.6	16381.8	16418.7	16386	16382	16391.2
	773.55	16505.5	16446.8	16380.6	16417	16384.8	16380.8	16389.9
	773.5	16552.1	16445	16379.4	16415.4	16383.6	16379.6	16388.7
	773.45	16559.2	16443.3	16378.2	16413.7	16382.5	16378.4	16387.4
	773.4	16700.9	16441.6	16377.1	16412.1	16381.3	16377.2	16386.2
	773.35	16619.7	16439.9	16376	16410.5	16380.1	16376.1	16385
	773.3	16433	16438.2	16374.8	16409	16379	16374.9	16383.7
	773.25	16536.8	16436.5	16373.6	16407.3	16377.8	16373.8	16382.5
	773.2	16650.3	16434.8	16372.5	16405.8	16376.6	16372.6	16381.2
	773.15	16666.7	16433.1	16371.3	16404.2	16375.5	16371.4	16380
	773.1	16721.9	16431.5	16370.2	16402.7	16374.3	16370.3	16378.8
	773.05	16575.6	16429.8	16369.1	16401.1	16373.2	16369.2	16377.6
	773	16503.2	16428.2	16367.9	16399.6	16372	16368	16376.4
	772.95	16577.2	16426.5	16366.8	16398	16370.8	16366.8	16375.1
	772.9	16428.2	16424.9	16365.6	16396.5	16369.6	16365.7	16373.9
	772.85	16377.7	16423.2	16364.4	16395	16368.4	16364.5	16372.6
	772.8	16555.3	16421.6	16363.2	16393.4	16367.2	16363.3	16371.4
	772.75	16511	16420	16362.1	16391.9	16366	16362.1	16370.1
	772.7	16325.6	16418.3	16360.9	16390.3	16364.9	16361	16368.9
	772.65	16258.9	16416.7	16359.7	16388.8	16363.6	16359.8	16367.6
	772.6	16345.2	16415	16358.5	16387.2	16362.4	16358.5	16366.3
	772.55	16441.2	16413.4	16357.3	16385.7	16361.2	16357.3	16365
	772.5	16397.1	16411.8	16356.1	16384.2	16360	16356.1	16363.8
	772.45	16403.9	16410.2	16354.9	16382.7	16358.8	16354.9	16362.5
	772.4	16382.1	16408.6	16353.7	16381.1	16357.6	16353.7	16361.2
	772.35	16311.1	16407	16352.5	16379.6	16356.4	16352.5	16360
	772.3	16437.3	16405.4	16351.3	16378.1	16355.1	16351.3	16358.7
	772.25	16439.3	16403.8	16350.1	16376.6	16354	16350.1	16357.4
	772.2	16531.9	16402.2	16349	16375.2	16352.8	16349	16356.2
	772.15	16776.9	16400.7	16347.8	16373.7	16351.6	16347.8	16355
	772.1	16824	16399.2	16346.7	16372.3	16350.5	16346.7	16353.8
	772.05	16509	16397.8	16345.6	16371	16349.4	16345.6	16352.6
	772	16206	16396.2	16344.4	16369.5	16348.2	16344.5	16351.4
	771.95	16228	16394.6	16343.2	16368	16346.9	16343.2	16350.1
	771.9	16429.8	16393	16342	16366.5	16345.7	16342	16348.8
	771.85	16411.7	16391.5	16340.8	16365.1	16344.5	16340.8	16347.5
	771.8	16333	16390	16339.6	16363.6	16343.3	16339.6	16346.3
	771.75	16395.3	16388.4	16338.4	16362.2	16342.1	16338.4	16345
	771.7	16337.4	16386.9	16337.2	16360.7	16340.9	16337.2	16343.7
	771.65	16342.5	16385.4	16336	16359.3	16339.7	16336	16342.5
	771.6	16516.8	16383.8	16334.8	16357.8	16338.5	16334.8	16341.2
	771.55	16549.6	16382.4	16333.7	16356.4	16337.3	16333.7	16340
	771.5	16563.8	16380.9	16332.5	16355	16336.1	16332.5	16338.8
	771.45	16481.1	16379.4	16331.4	16353.7	16335	16331.4	16337.5
	771.4	16449.9	16378	16330.2	16352.3	16333.8	16330.2	16336.3
	771.35	16370.8	16376.5	16329	16350.9	16332.6	16329	16335.1
	771.3	16463.5	16375	16327.9	16349.5	16331.4	16327.9	16333.8
	771.25	16437.3	16373.5	16326.7	16348.1	16330.2	16326.7	16332.6
	771.2	16282.9	16372	16325.5	16346.7	16329	16325.5	16331.3
	771.15	16372.6	16370.5	16324.3	16345.2	16327.8	16324.3	16330.1
	771.1	16573.6	16369	16323.1	16343.9	16326.6	16323.1	16328.8
	771.05	16558.8	16367.6	16322	16342.5	16325.5	16322	16327.6
	771	16626.5	16366.2	16320.8	16341.2	16324.3	16320.8	16326.4
	770.95	16538.5	16364.8	16319.7	16339.8	16323.1	16319.7	16325.2
	770.9	16415.4	16363.4	16318.5	16338.5	16322	16318.5	16324
	770.85	16412.2	16361.9	16317.4	16337.1	16320.8	16317.4	16322.7
	770.8	16463.5	16360.5	16316.2	16335.7	16319.6	16316.2	16321.5
	770.75	16621.6	16359	16315	16334.4	16318.4	16315	16320.3
	770.7	16668	16357.6	16313.9	16333.1	16317.3	16313.9	16319.1
	770.65	16573.3	16356.2	16312.8	16331.8	16316.1	16312.8	16317.9
	770.6	16634.8	16354.9	16311.6	16330.5	16315	16311.6	16316.7
	770.55	16789.3	16353.5	16310.5	16329.1	16313.9	16310.5	16315.5
	770.5	16507.7	16352.1	16309.4	16327.9	16312.8	16309.4	16314.4
	770.45	16438.2	16350.7	16308.3	16326.5	16311.6	16308.3	16313.1
	770.4	16391.8	16349.3	16307.1	16325.2	16310.4	16307.1	16311.9
	770.35	16206	16347.9	16305.9	16323.9	16309.2	16305.9	16310.7
	770.3	16304.7	16346.4	16304.7	16322.5	16308	16304.7	16309.4

## Sheet: Figure 3c
	XANE	Co3O4	Energy	CoO	Energy	CoPc	Energy	Co foil	Energy	Co-2,3-DHTA-COF
Figure 3c	Energy	normalized absorption	normalized absorption	normalized absorption	normalized absorption	normalized absorption	normalized absorption	normalized absorption	normalized absorption	normalized absorption
	7532.86	0.00583	7512.98	0.00364	7589.67	0.000631561	7663.68	-0.00175	7513.59	0.03718
	7536.84	0.00527	7516.96	0.00347	7590.6	0.000421168	7667.37	-0.00113	7517.2	0.037
	7540.85	0.00506	7520.89	0.00329	7591.59	0.000336316	7671.13	-0.0011	7521.01	0.03265
	7544.72	0.00468	7524.87	0.00313	7592.53	0.000423674	7675.04	-0.000818373	7524.9	0.0303
	7548.66	0.00429	7528.85	0.00297	7593.34	0.000536635	7679.09	-0.000285684	7528.72	0.02777
	7552.73	0.00407	7532.89	0.00285	7594.15	0.000489034	7683.07	0.00128	7532.61	0.02738
	7556.79	0.00366	7536.87	0.0026	7594.84	0.00033025	7687.13	0.00169	7536.57	0.02571
	7560.79	0.0033	7540.86	0.0024	7595.54	0.000399546	7691.06	0.00655	7540.47	0.02408
	7564.85	0.00298	7544.82	0.00215	7596.23	0.000455988	7691.62	0.00421	7544.37	0.02245
	7568.75	0.0028	7548.82	0.00198	7597.03	0.000420319	7692.04	0.00341	7548.21	0.02149
	7572.63	0.00242	7552.82	0.00175	7597.84	0.00035715	7692.53	0.0025	7552.06	0.02045
	7576.73	0.0021	7556.89	0.00149	7598.74	0.000358086	7692.95	0.00177	7556.04	0.01756
	7580.76	0.00176	7560.87	0.00125	7599.63	0.000439142	7693.44	0.00124	7560.1	0.01684
	7584.84	0.00156	7564.87	0.00106	7600.61	0.000431853	7693.86	0.00080157	7564.09	0.01594
	7588.85	0.00128	7568.84	0.000990375	7601.49	0.000295364	7694.35	-6.78543e-05	7567.89	0.01496
	7592.75	0.000981411	7572.86	0.00129	7602.36	0.000281015	7694.77	-0.000283083	7571.75	0.01291
	7596.66	0.000707692	7576.89	0.000861384	7603.15	0.000358773	7695.26	-0.00101	7575.69	0.01221
	7600.68	0.000488819	7580.93	0.00066564	7603.99	0.000396574	7695.75	-0.00127	7579.77	0.00988
	7604.73	0.000203852	7584.92	0.000539482	7604.73	0.00021185	7696.24	-0.00187	7583.78	0.00835
	7608.81	3.71735e-05	7588.92	0.000361338	7605.51	0.000284113	7696.67	-0.00222	7587.73	0.00649
	7612.84	-0.000226283	7592.92	0.000208945	7606.27	0.000270565	7697.23	-0.00241	7591.62	0.00803
	7616.72	-0.000445944	7596.91	8.10617e-05	7607.07	0.000262661	7697.65	-0.00293	7595.51	0.00534
	7620.67	-0.000586723	7600.93	-4.50901e-05	7607.86	0.000172555	7698.14	-0.00312	7599.61	0.00391
	7624.64	-0.000857405	7605.01	-0.00012978	7608.64	0.000185817	7698.63	-0.00319	7603.58	0.00297
	7628.71	-0.000998295	7608.98	-0.000204077	7609.56	5.03152e-05	7699.12	-0.00279	7607.55	0.00171
	7632.8	-0.00114	7612.99	-0.000178092	7610.4	0.000239531	7699.55	-0.00216	7611.59	0.000456387
	7636.8	-0.00136	7616.98	-0.000447018	7611.31	0.000127389	7700.04	-0.00172	7615.44	-0.000571934
	7640.75	-0.00129	7620.96	-0.000731032	7612.18	0.000123882	7700.46	-0.00103	7619.49	-0.00251
	7644.57	-0.0016	7625	-0.000826418	7613.09	-9.6915e-05	7701.02	-0.000312334	7623.48	-0.00443
	7648.64	-0.00166	7629.02	-0.00087965	7613.93	6.09824e-05	7701.58	0.00022154	7627.47	-0.00458
	7652.64	-0.00176	7633.02	-0.000888133	7614.74	-2.54349e-05	7702.01	0.00154	7631.54	-0.00555
	7656.77	-0.00173	7637.06	-0.000896687	7615.53	6.87722e-05	7702.43	0.00318	7635.54	-0.00674
	7660.8	-0.00178	7641.04	-0.000896033	7616.38	-0.000161455	7702.99	0.00596	7639.62	-0.00684
	7664.75	-0.00176	7645.04	-0.000867713	7617.14	-6.32573e-05	7703.41	0.00879	7643.63	-0.00661
	7668.65	-0.00167	7649	-0.000886202	7617.91	-7.95766e-05	7703.9	0.01213	7647.65	-0.0072
	7672.61	-0.00151	7653.02	-0.000776561	7618.71	6.92347e-05	7704.47	0.01931	7651.67	-0.0087
	7676.66	-0.00138	7657.05	-0.000995669	7619.6	-0.000195688	7704.89	0.02995	7655.76	-0.00854
	7680.74	-0.00107	7661.03	-0.000817249	7620.44	-0.00024156	7705.31	0.04713	7659.79	-0.00974
	7684.8	-0.000608468	7665.04	-0.000537705	7621.32	-0.000214857	7705.8	0.07275	7663.96	-0.0098
	7688.8	8.16109e-05	7668.98	-0.000477913	7622.17	-2.7923e-05	7706.37	0.10747	7667.93	-0.00814
	7689.64	0.000115108	7672.98	-0.000408106	7623.09	-0.000179469	7706.79	0.14933	7671.83	-0.00926
	7690.79	0.000448285	7677.02	-0.000208264	7623.93	-0.000322623	7707.35	0.19339	7675.95	-0.00869
	7691.57	0.000444179	7681.03	0.000248924	7624.76	-0.000206882	7707.77	0.23377	7680.07	-0.00818
	7692.7	0.000865164	7685.06	0.001	7625.56	-0.00023862	7708.27	0.27066	7684.26	-0.00576
	7693.68	0.00108	7689.03	0.00179	7626.42	-0.000226866	7708.76	0.30368	7688.32	-0.00393
	7694.63	0.00144	7689.62	0.00196	7627.17	-0.000322142	7709.25	0.33004	7692.32	0.00155
	7695.61	0.00177	7690.31	0.0021	7627.98	-0.000240555	7709.74	0.35059	7692.81	0.00129
	7696.62	0.00222	7690.98	0.00223	7628.79	-0.000211645	7710.17	0.36524	7693.3	0.00158
	7697.66	0.00271	7691.7	0.00244	7629.68	-0.000362865	7710.66	0.37451	7693.79	0.00289
	7698.67	0.00312	7692.37	0.00268	7630.49	-0.000441184	7711.15	0.3787	7694.21	0.00384
	7699.15	0.00339	7693.07	0.00286	7631.37	-0.000338752	7711.72	0.38441	7694.7	0.00434
	7699.63	0.00371	7693.74	0.0031	7632.19	-0.000248089	7712.14	0.39267	7695.05	0.00501
	7700.08	0.00397	7694.49	0.00344	7633.07	-0.000250003	7712.56	0.40603	7695.54	0.00555
	7700.59	0.00435	7695.16	0.00376	7633.88	-0.000411953	7713.13	0.42569	7696.1	0.00601
	7701.12	0.0047	7695.88	0.00412	7634.7	-0.000389856	7713.55	0.45158	7696.6	0.00729
	7701.62	0.00506	7696.54	0.00446	7635.52	-0.00028287	7714.05	0.48067	7697.02	0.00952
	7702.1	0.00552	7697.28	0.00493	7636.33	-0.000349397	7714.54	0.51008	7697.58	0.00909
	7702.64	0.00603	7697.93	0.00521	7637.14	-0.000457186	7714.96	0.54177	7698	0.01068
	7703.17	0.0065	7698.66	0.0056	7637.93	-0.000411026	7715.45	0.5731	7698.49	0.01
	7703.65	0.00707	7699.33	0.00626	7638.76	-0.000442615	7715.88	0.60284	7698.98	0.01334
	7704.13	0.00772	7700.08	0.00687	7639.58	-0.00054814	7716.37	0.63251	7699.48	0.01455
	7704.66	0.0084	7700.77	0.0075	7640.38	-0.000468244	7716.94	0.66048	7699.9	0.01649
	7705.17	0.0093	7701.47	0.00825	7641.21	-0.000540649	7717.36	0.68554	7700.32	0.01875
	7705.68	0.01041	7702.16	0.00901	7642.05	-0.000402683	7717.85	0.7096	7700.81	0.02059
	7706.21	0.01175	7702.9	0.00992	7642.86	-0.00035005	7718.35	0.73312	7701.37	0.02241
	7706.72	0.01355	7703.55	0.01104	7643.72	-0.000370146	7718.77	0.75522	7701.86	0.02391
	7707.17	0.01591	7704.28	0.01252	7644.54	-0.000546701	7719.34	0.77939	7702.36	0.02786
	7707.76	0.01966	7704.98	0.01438	7645.41	-0.000409257	7719.83	0.80428	7702.85	0.03061
	7708.21	0.02564	7705.72	0.01707	7646.19	-0.000576223	7720.19	0.82967	7703.34	0.03344
	7708.72	0.03492	7706.38	0.02172	7647.01	-0.000509632	7720.68	0.85472	7703.83	0.03864
	7709.25	0.04862	7707.12	0.02947	7647.79	-0.000392582	7721.1	0.87908	7704.32	0.04222
	7709.73	0.06081	7707.79	0.03724	7648.6	-0.000387479	7721.67	0.9021	7704.82	0.05031
	7710.24	0.06739	7708.49	0.04161	7649.4	-0.000483364	7722.16	0.92258	7705.17	0.06028
	7710.75	0.0673	7709.17	0.04165	7650.22	-0.000438005	7722.59	0.9406	7705.66	0.07593
	7711.28	0.06588	7709.91	0.04386	7651.08	-0.000384864	7723.15	0.95669	7706.23	0.09293
	7711.7	0.06655	7710.59	0.04959	7651.91	-0.000412998	7723.58	0.97075	7706.72	0.10847
	7712.24	0.06886	7711.31	0.06009	7652.76	-0.00051917	7724.07	0.98278	7707.14	0.11774
	7712.75	0.0714	7711.98	0.07721	7653.59	-0.000362432	7724.57	0.99449	7707.7	0.1184
	7713.23	0.07363	7712.7	0.10293	7654.41	-0.000355918	7725.06	1.00426	7708.2	0.1139
	7713.73	0.07633	7713.35	0.13439	7655.24	-0.000380135	7725.49	1.0122	7708.62	0.1111
	7714.21	0.07995	7714.1	0.17976	7656.08	-0.000346153	7725.98	1.01879	7709.18	0.11365
	7714.69	0.08596	7714.78	0.23752	7656.86	-0.000402518	7726.48	1.0232	7709.68	0.11993
	7715.2	0.09465	7715.51	0.31233	7657.7	-0.000408722	7726.97	1.0263	7710.03	0.12751
	7715.68	0.10834	7716.16	0.386	7658.53	-0.000397089	7727.47	1.02865	7710.52	0.13913
	7716.19	0.12656	7716.88	0.45988	7659.35	-0.000314273	7727.96	1.03047	7711.01	0.15547
	7716.64	0.15233	7717.56	0.52916	7660.15	-0.000226824	7728.46	1.03247	7711.58	0.17572
	7717.12	0.18546	7718.26	0.60701	7661.04	-0.000429826	7728.95	1.0339	7712.07	0.20265
	7717.6	0.22416	7718.93	0.70304	7661.84	-0.000365498	7729.52	1.03523	7712.56	0.23719
	7718.08	0.27173	7719.66	0.83422	7662.67	-0.000309582	7729.95	1.03728	7712.99	0.27784
	7718.59	0.31954	7720.34	0.9698	7663.51	-0.00014034	7730.37	1.03933	7713.48	0.32609
	7719.1	0.36868	7721.06	1.09353	7664.37	-0.000205111	7730.8	1.03976	7713.97	0.38375
	7719.52	0.41187	7721.71	1.1848	7665.16	-0.000145846	7731.36	1.03946	7714.4	0.44429
	7720.03	0.45388	7722.46	1.26651	7666	-0.000145627	7731.86	1.03834	7714.89	0.51065
	7720.54	0.49277	7723.12	1.35002	7666.78	-5.96726e-05	7732.35	1.03655	7715.31	0.58146
	7721.05	0.53503	7723.83	1.45071	7667.59	-0.000170456	7732.85	1.03418	7715.81	0.6513
	7721.56	0.57829	7724.51	1.53449	7668.4	-0.000173549	7733.35	1.02899	7716.3	0.72054
	7722.04	0.6277	7725.26	1.56169	7669.2	-4.6011e-05	7733.84	1.02029	7716.8	0.78959
	7722.55	0.68526	7725.94	1.51871	7670.03	0.000118141	7734.34	1.01216	7717.29	0.85324
	7723.03	0.74277	7726.66	1.42555	7670.88	-1.89173e-05	7734.84	1.00557	7717.71	0.90938
	7723.56	0.79966	7726.69	1.42176	7671.71	-7.03312e-06	7735.33	1.00087	7718.21	0.96207
	7724.1	0.84521	7727.33	1.31998	7672.49	7.00266e-05	7735.69	0.99714	7718.7	1.01007
	7724.61	0.88375	7728.09	1.2209	7673.36	0.000167396	7736.26	0.99412	7719.2	1.05277
	7725.01	0.91512	7728.74	1.14903	7674.2	0.000185237	7736.75	0.99069	7719.69	1.09237
	7725.54	0.94625	7729.49	1.09604	7675.04	0.000210673	7737.25	0.98672	7720.11	1.12786
	7726.02	0.97622	7730.17	1.05815	7675.83	0.000300936	7737.67	0.98314	7720.54	1.15726
	7726.56	1.01164	7730.91	1.01735	7676.67	0.000365342	7738.17	0.97983	7721.03	1.18097
	7727.04	1.05235	7731.57	0.97092	7677.45	0.00037466	7738.67	0.97689	7721.6	1.19774
	7727.52	1.10443	7732.31	0.91904	7678.26	0.000435909	7739.16	0.97388	7722.02	1.20816
	7728.06	1.1723	7732.98	0.87915	7679.05	0.000493665	7739.73	0.97189	7722.59	1.21212
	7728.57	1.24404	7733.01	0.87781	7679.92	0.000531378	7740.16	0.97007	7723.01	1.2109
	7729.11	1.31784	7733.66	0.849	7680.73	0.000784773	7740.59	0.96807	7723.51	1.20571
	7729.59	1.3722	7734.37	0.83086	7681.6	0.00078237	7741.01	0.96665	7724	1.19662
	7730.1	1.40263	7735.06	0.82492	7682.41	0.00081209	7741.51	0.96589	7724.5	1.18585
	7730.58	1.40227	7735.77	0.82986	7683.32	0.000867211	7742.01	0.96523	7724.92	1.17284
	7731.09	1.37641	7736.45	0.84525	7684.16	0.00106	7742.5	0.96456	7725.35	1.15897
	7731.63	1.32986	7737.16	0.86985	7685	0.00107	7743	0.96502	7725.84	1.14481
	7732.14	1.27709	7737.87	0.9006	7685.82	0.00121	7743.43	0.96536	7726.41	1.13008
	7732.65	1.22078	7738.57	0.93157	7686.66	0.00126	7743.92	0.96685	7726.9	1.11584
	7733.22	1.17402	7739.22	0.955	7687.43	0.00138	7744.42	0.96848	7727.4	1.10276
	7733.67	1.13639	7739.96	0.96765	7688.24	0.00144	7744.92	0.97129	7727.82	1.08969
	7734.21	1.10733	7740.66	0.96741	7689.04	0.00163	7745.35	0.97444	7728.39	1.07695
	7734.72	1.08809	7741.37	0.95659	7689.86	0.00182	7745.84	0.97787	7728.81	1.06586
	7735.18	1.07426	7742.02	0.93962	7690.69	0.00194	7746.27	0.98206	7729.31	1.05494
	7735.66	1.06397	7742.74	0.9201	7691.57	0.00215	7746.84	0.98653	7729.88	1.04494
	7736.23	1.05724	7743.41	0.90196	7692.41	0.00242	7747.34	0.99155	7730.23	1.03555
	7736.74	1.05249	7744.12	0.88627	7693.27	0.0026	7747.77	0.99676	7730.73	1.02605
	7737.22	1.04957	7744.79	0.87416	7694.1	0.00279	7748.26	1.00227	7731.29	1.01798
	7737.67	1.04715	7745.53	0.86308	7694.92	0.00296	7748.83	1.00883	7731.79	1.01137
	7738.19	1.04403	7746.21	0.85299	7695.75	0.0031	7749.33	1.01535	7732.28	1.00564
	7738.7	1.0398	7746.91	0.84324	7696.57	0.00339	7749.76	1.02196	7732.78	1.00071
	7739.15	1.0337	7747.58	0.83451	7697.38	0.00366	7750.33	1.0286	7733.28	0.99638
	7739.69	1.026	7748.32	0.82697	7698.18	0.00412	7750.68	1.03504	7733.7	0.99341
	7740.17	1.01822	7748.98	0.82152	7699.02	0.00443	7751.18	1.04118	7734.2	0.99071
	7740.63	1.01085	7749.67	0.81777	7699.84	0.00483	7751.61	1.04732	7734.77	0.9887
	7741.11	1.00518	7749.72	0.81782	7700.69	0.00523	7752.18	1.05391	7735.19	0.9873
	7741.59	1.00255	7750.34	0.81589	7701.51	0.00575	7752.68	1.05995	7735.62	0.98601
	7742.13	1.00288	7751.1	0.81553	7702.37	0.00628	7753.18	1.06587	7736.11	0.98431
	7742.56	1.00543	7751.77	0.81721	7703.2	0.00695	7753.68	1.07136	7736.61	0.98266
	7743.04	1.00893	7752.48	0.82143	7704.05	0.0078	7754.18	1.07655	7737.18	0.98113
	7743.56	1.01268	7753.16	0.82754	7704.85	0.00876	7754.67	1.0805	7737.6	0.97898
	7744.01	1.01485	7753.89	0.83506	7705.75	0.00983	7755.17	1.0828	7738.1	0.97649
	7744.52	1.01519	7754.56	0.84325	7706.56	0.0112	7755.6	1.08551	7738.6	0.97409
	7744.98	1.01325	7755.32	0.85214	7707.38	0.01311	7756.1	1.08753	7739.02	0.97102
	7745.49	1.00953	7755.99	0.86034	7708.16	0.01606	7756.53	1.0884	7739.52	0.96733
	7745.94	1.00364	7756.7	0.86865	7709.03	0.02096	7757.1	1.08837	7740.02	0.96395
	7746.43	0.99713	7757.87	0.88069	7709.82	0.02682	7757.6	1.08791	7740.44	0.95959
	7746.97	0.98962	7758.85	0.88954	7710.63	0.03314	7758.1	1.08583	7740.94	0.955
	7747.48	0.98072	7759.85	0.89873	7711.45	0.04053	7758.6	1.08293	7741.44	0.95085
	7747.99	0.97172	7760.87	0.91221	7712.33	0.0515	7759.1	1.07928	7741.94	0.946
	7748.45	0.96195	7761.88	0.93331	7713.16	0.0677	7760.1	1.06988	7742.43	0.94117
	7748.93	0.95225	7762.85	0.96148	7714.05	0.10201	7761.02	1.0577	7742.93	0.93622
	7749.5	0.94218	7763.87	0.99399	7714.88	0.15393	7761.95	1.04346	7743.36	0.93122
	7750.02	0.93321	7764.81	1.02607	7715.75	0.21997	7762.95	1.02857	7743.85	0.92646
	7750.44	0.92478	7765.83	1.05625	7716.58	0.2953	7764.02	1.01252	7744.35	0.92177
	7750.95	0.9173	7766.84	1.08233	7717.4	0.36282	7764.95	0.9976	7744.85	0.91725
	7751.47	0.91028	7767.82	1.10261	7718.19	0.39265	7765.88	0.98274	7745.27	0.91322
	7751.98	0.90433	7768.83	1.11799	7719.01	0.40152	7766.81	0.96919	7745.7	0.90959
	7752.47	0.89862	7769.76	1.12892	7719.77	0.41322	7767.81	0.95812	7746.2	0.90609
	7752.98	0.893	7770.78	1.13917	7720.59	0.43819	7768.82	0.94949	7746.7	0.9037
	7753.49	0.88696	7771.8	1.14834	7721.44	0.4771	7769.82	0.94324	7747.2	0.90217
	7754.03	0.88134	7772.78	1.15306	7722.27	0.52907	7770.75	0.93882	7747.69	0.90091
	7754.52	0.87549	7773.73	1.151	7723.12	0.59275	7771.61	0.93461	7748.19	0.90035
	7755.03	0.86968	7774.75	1.14187	7723.93	0.65937	7772.68	0.93151	7748.69	0.90083
	7755.54	0.8642	7775.74	1.12687	7724.76	0.72939	7773.61	0.9283	7749.19	0.90171
	7756.03	0.85844	7776.77	1.1086	7725.59	0.799	7774.62	0.92605	7749.62	0.90349
	7756.57	0.85351	7777.73	1.0899	7726.45	0.86397	7775.62	0.92394	7750.19	0.90621
	7757.09	0.84848	7778.78	1.06968	7727.23	0.91731	7776.55	0.92332	7750.68	0.90944
	7757.6	0.84382	7779.78	1.0495	7728.09	0.97082	7777.49	0.9237	7751.04	0.91315
	7758.08	0.83946	7780.75	1.03042	7728.91	1.02065	7778.63	0.92694	7751.61	0.9174
	7758.63	0.83531	7781.79	1.01172	7729.71	1.06341	7779.57	0.93052	7752.11	0.92177
	7759.62	0.82932	7782.78	0.9964	7730.48	1.09423	7780.57	0.93495	7752.61	0.9267
	7760.6	0.82695	7783.76	0.98426	7731.37	1.12128	7781.58	0.9415	7753.03	0.93157
	7761.45	0.82819	7784.78	0.9729	7732.18	1.14001	7782.51	0.94749	7753.6	0.93612
	7762.57	0.83244	7785.77	0.96209	7733.02	1.15698	7783.59	0.95372	7754.1	0.94153
	7763.65	0.83748	7786.75	0.95137	7733.84	1.17371	7784.52	0.96052	7754.53	0.94679
	7764.54	0.84194	7787.79	0.93997	7734.77	1.19005	7785.53	0.96695	7755.03	0.95172
	7765.6	0.84591	7788.72	0.93028	7735.56	1.20267	7786.53	0.97388	7755.53	0.95725
	7766.6	0.85017	7789.77	0.92154	7736.39	1.2106	7787.47	0.97966	7755.96	0.9622
	7767.6	0.85577	7790.74	0.91467	7737.2	1.21202	7788.55	0.98602	7756.46	0.96697
	7768.46	0.86321	7791.72	0.90963	7738.02	1.20618	7789.48	0.99206	7756.96	0.97174
	7769.43	0.87256	7792.76	0.90651	7738.81	1.19202	7790.42	0.99602	7757.53	0.97594
	7770.49	0.88384	7793.69	0.90581	7739.61	1.16659	7791.43	0.99961	7758.03	0.98026
	7771.44	0.8959	7794.73	0.90769	7740.41	1.1299	7792.29	1.00421	7758.45	0.98451
	7772.47	0.90854	7795.65	0.9119	7741.24	1.0919	7793.37	1.00951	7758.95	0.98823
	7773.5	0.92119	7796.69	0.91872	7742.07	1.04989	7794.31	1.01541	7759.45	0.99168
	7774.48	0.93224	7797.65	0.9266	7742.88	1.01517	7795.32	1.02209	7760.52	0.99857
	7775.42	0.94156	7798.68	0.93602	7743.78	0.98909	7796.25	1.03015	7761.38	1.00521
	7776.45	0.94982	7799.65	0.94501	7744.64	0.96899	7797.26	1.03902	7762.38	1.00994
	7777.43	0.95853	7800.67	0.95362	7745.48	0.95542	7798.2	1.04918	7763.38	1.01444
	7778.35	0.96881	7801.62	0.96018	7746.29	0.9455	7799.28	1.05985	7764.38	1.01844
	7779.41	0.98173	7802.71	0.965	7747.16	0.93804	7800.22	1.0702	7765.38	1.02223
	7780.53	0.99732	7803.66	0.96753	7747.95	0.93284	7801.16	1.07931	7766.24	1.02519
	7781.51	1.01475	7804.66	0.96843	7748.74	0.92966	7802.17	1.08799	7767.17	1.02771
	7782.54	1.03236	7805.7	0.96863	7749.52	0.92725	7803.11	1.0942	7768.17	1.02996
	7783.57	1.04767	7806.68	0.9687	7750.37	0.92542	7804.19	1.09858	7769.18	1.03126
	7784.64	1.05881	7807.74	0.96932	7751.19	0.92373	7805.13	1.10048	7770.1	1.03296
	7785.67	1.06557	7808.69	0.97054	7752	0.92167	7806.22	1.10005	7771.18	1.03408
	7786.56	1.06847	7809.69	0.97196	7752.82	0.9183	7807.15	1.09684	7772.04	1.03426
	7787.6	1.06912	7810.72	0.97381	7753.68	0.91247	7808.17	1.09315	7773.04	1.03332
	7788.58	1.06807	7811.69	0.97668	7754.5	0.90421	7809.18	1.08825	7773.97	1.03259
	7789.59	1.06611	7812.73	0.98126	7755.36	0.89428	7811.06	1.07816	7774.98	1.03132
	7790.62	1.06355	7813.69	0.98729	7756.21	0.88394	7813.09	1.06573	7776.05	1.03029
	7791.54	1.06126	7814.69	0.99518	7757.07	0.87124	7815.04	1.05184	7776.91	1.02844
	7792.52	1.05962	7815.71	1.0048	7757.89	0.86037	7817.07	1.03402	7777.92	1.0267
	7793.53	1.05832	7816.67	1.01468	7758.66	0.85123	7818.81	1.01689	7778.99	1.02468
	7794.45	1.05669	7817.67	1.02486	7759.47	0.84382	7820.92	0.99846	7780	1.02278
	7795.46	1.0542	7818.66	1.03344	7760.29	0.8404	7822.8	0.98083	7781	1.02068
	7796.33	1.04973	7819.69	1.04042	7761.09	0.83987	7824.76	0.96158	7781.94	1.01884
	7797.36	1.04388	7820.64	1.04412	7761.87	0.84235	7826.65	0.9478	7782.87	1.01648
	7798.4	1.03681	7821.63	1.04522	7762.72	0.84942	7828.61	0.93506	7783.88	1.01473
	7799.41	1.02848	7822.63	1.04386	7763.57	0.85963	7830.65	0.9294	7784.88	1.01344
	7800.36	1.01959	7823.69	1.04041	7764.43	0.87383	7832.69	0.92491	7785.96	1.01129
	7801.43	1.01045	7824.65	1.03526	7765.25	0.88956	7834.58	0.92803	7786.89	1.00959
	7802.36	1.00138	7825.65	1.02837	7766.13	0.90458	7836.62	0.93268	7787.83	1.00741
	7803.34	0.99217	7826.63	1.02045	7766.95	0.91884	7838.59	0.93832	7788.84	1.00577
	7804.44	0.98395	7827.69	1.0107	7767.78	0.93149	7840.63	0.94303	7789.92	1.00315
	7805.45	0.97663	7828.68	1.00056	7768.54	0.9411	7842.53	0.94826	7790.85	1.00034
	7806.49	0.97029	7829.7	0.98967	7769.38	0.94752	7844.5	0.95483	7791.79	0.99839
	7807.5	0.965	7830.69	0.97869	7770.15	0.9509	7846.4	0.9617	7792.65	0.99557
	7808.28	0.9607	7831.7	0.96735	7770.95	0.95182	7848.44	0.96787	7793.73	0.99332
	7809.59	0.95774	7832.69	0.95632	7771.76	0.95137	7850.2	0.97399	7794.67	0.99085
	7810.54	0.95566	7833.71	0.94595	7772.65	0.94977	7852.32	0.98118	7795.68	0.98832
	7811.58	0.95484	7834.76	0.93663	7773.47	0.94818	7854.29	0.99036	7796.69	0.98621
	7812.57	0.95526	7835.71	0.93011	7774.33	0.94721	7856.35	1.00327	7797.55	0.98408
	7813.52	0.9569	7836.74	0.92643	7775.18	0.9465	7858.25	1.01815	7798.56	0.98208
	7814.54	0.95935	7837.7	0.92617	7776.03	0.94676	7860.3	1.03588	7799.57	0.98057
	7815.58	0.96196	7838.73	0.92957	7776.83	0.94753	7862.21	1.05203	7800.65	0.97898
	7816.62	0.96418	7839.75	0.93643	7777.63	0.94935	7864.34	1.06796	7801.59	0.9785
	7817.55	0.96549	7840.72	0.94603	7778.43	0.95147	7866.17	1.08116	7802.46	0.97765
	7818.45	0.96598	7841.73	0.95796	7779.24	0.9542	7868.23	1.09379	7803.47	0.97671
	7819.55	0.96598	7842.71	0.9708	7780.05	0.95799	7870.21	1.10186	7804.55	0.97668
	7820.42	0.96534	7843.72	0.98437	7780.85	0.96111	7872.2	1.10634	7805.56	0.97668
	7821.41	0.96471	7844.74	0.99735	7781.71	0.96495	7874.11	1.10764	7806.58	0.97711
	7822.37	0.96451	7845.7	1.00892	7782.56	0.96923	7876.02	1.10361	7807.52	0.97758
	7823.32	0.96504	7846.71	1.0184	7783.43	0.97433	7878.09	1.09528	7808.46	0.97844
	7824.23	0.9661	7847.69	1.02523	7784.24	0.97852	7880.15	1.08158	7809.54	0.97919
	7825.33	0.9681	7848.68	1.02954	7785.1	0.98357	7881.92	1.06565	7811.49	0.98104
	7826.38	0.97053	7849.71	1.03105	7785.95	0.98641	7884.13	1.04598	7813.45	0.98346
	7827.36	0.97329	7850.69	1.02994	7786.79	0.98962	7886.05	1.02428	7815.4	0.9858
	7828.3	0.97638	7851.69	1.02646	7787.59	0.99241	7888.12	1.00053	7817.36	0.98873
	7829.34	0.98025	7852.69	1.02173	7788.47	0.9948	7890.11	0.97982	7819.32	0.99095
	7830.36	0.98426	7853.69	1.01637	7789.26	0.99701	7892.11	0.95965	7821.28	0.99355
	7831.44	0.98846	7854.73	1.01116	7790.07	1.00002	7894.1	0.94562	7823.17	0.99619
	7832.34	0.99202	7855.72	1.00647	7790.86	1.00292	7896.18	0.93704	7825.13	0.99837
	7833.48	0.99542	7856.72	1.00273	7791.72	1.00522	7898.03	0.9349	7827.09	1.0002
	7834.49	0.99771	7858.69	0.99929	7792.53	1.008	7900.1	0.93691	7828.98	1.0018
	7835.48	0.99909	7860.75	1.00268	7793.37	1.01042	7902.03	0.94491	7831.02	1.00296
	7836.53	0.99969	7862.73	1.01012	7794.17	1.01207	7904.1	0.95349	7833.05	1.00452
	7837.58	0.99965	7864.72	1.01887	7795.06	1.01328	7906.03	0.96058	7835.02	1.0057
	7838.55	0.99899	7866.72	1.02762	7795.89	1.01344	7908.03	0.96892	7836.98	1.00616
	7839.39	0.99767	7868.72	1.03651	7796.77	1.01393	7910.04	0.97601	7838.95	1.00668
	7840.53	0.99664	7870.72	1.04426	7797.59	1.0138	7912.94	0.98329	7840.92	1.00751
	7841.52	0.99513	7872.69	1.0489	7798.48	1.01346	7915.91	0.98869	7842.97	1.00796
	7842.51	0.99318	7874.66	1.05023	7799.29	1.01297	7918.81	0.99258	7844.79	1.00817
	7843.36	0.99028	7876.69	1.04811	7800.12	1.01182	7921.87	0.99461	7846.84	1.00855
	7844.44	0.98681	7878.68	1.04208	7800.91	1.01147	7924.63	0.99565	7848.81	1.00867
	7845.43	0.98218	7880.67	1.03258	7801.77	1.01036	7927.61	0.99654	7850.71	1.00846
	7846.4	0.9762	7882.69	1.02006	7802.55	1.01018	7930.45	0.99716	7852.76	1.00821
	7847.36	0.96919	7884.71	1.00454	7803.38	1.00995	7933.36	0.99864	7854.66	1.00819
	7848.35	0.96114	7886.75	0.98697	7804.19	1.00953	7936.35	1.00313	7856.71	1.0082
	7849.29	0.95236	7888.74	0.96913	7805.08	1.00949	7939.34	1.00713	7858.69	1.00772
	7850.31	0.94338	7890.74	0.95256	7805.92	1.00936	7942.34	1.01787	7860.6	1.00718
	7851.28	0.93476	7892.78	0.9389	7806.78	1.00951	7945.34	1.03058	7862.65	1.00641
	7852.33	0.92727	7894.76	0.92956	7807.6	1.01006	7948.19	1.04151	7864.7	1.00608
	7853.3	0.92128	7896.73	0.92545	7808.47	1.0102	7951.11	1.05082	7866.69	1.00571
	7854.32	0.91742	7898.72	0.92712	7809.25	1.01046	7954.12	1.05733	7868.67	1.00483
	7855.35	0.91578	7900.7	0.93466	7810.04	1.01044	7956.9	1.05893	7870.58	1.00427
	7856.23	0.91571	7902.7	0.94703	7810.82	1.01041	7959.98	1.05546	7872.56	1.00362
	7857.37	0.91781	7904.69	0.962	7811.62	1.01013	7962.84	1.04618	7874.55	1.00263
	7858.37	0.92119	7906.65	0.97731	7812.43	1.00968	7965.86	1.03217	7876.39	1.00183
	7860.42	0.93219	7908.68	0.9917	7813.24	1.00859	7968.87	1.01859	7878.45	1.00097
	7862.53	0.94641	7910.69	1.0037	7814.09	1.00746	7971.81	1.00538	7880.52	1.00033
	7864.56	0.96156	7912.71	1.01396	7814.95	1.00527	7974.84	0.99401	7882.43	0.99951
	7866.58	0.97695	7914.7	1.02125	7815.78	1.00389	7977.78	0.98813	7884.5	0.99883
	7868.52	0.99184	7916.68	1.02601	7816.57	1.00174	7980.73	0.98391	7886.49	0.99819
	7870.49	1.00612	7918.69	1.02852	7817.45	0.99913	7983.61	0.98047	7888.49	0.99782
	7872.43	1.01812	7920.67	1.02874	7818.28	0.99703	7986.64	0.97675	7890.56	0.99759
	7874.4	1.02661	7922.65	1.02782	7819.12	0.99454	7989.52	0.97318	7892.48	0.99751
	7876.26	1.03135	7924.67	1.02654	7819.9	0.99266	7992.63	0.97031	7894.55	0.99748
	7878.29	1.03357	7926.64	1.02533	7820.74	0.99077	7995.59	0.96933	7896.55	0.99758
	7880.35	1.03449	7928.59	1.02341	7821.54	0.98897	7998.55	0.97001	7898.47	0.99737
	7882.39	1.03476	7930.61	1.02137	7822.36	0.98758	8001.67	0.9734	7900.47	0.99764
	7884.43	1.03492	7932.59	1.01902	7823.16	0.98622	8004.56	0.97773	7902.4	0.99768
	7886.4	1.03524	7934.61	1.01717	7824.03	0.98487	8007.61	0.98295	7904.4	0.99766
	7888.47	1.03608	7936.6	1.01598	7824.84	0.98345	8010.5	0.98754	7906.4	0.99817
	7890.48	1.03663	7938.59	1.01524	7825.67	0.98258	8013.48	0.99216	7908.33	0.9982
	7892.46	1.03604	7940.63	1.01411	7826.49	0.98145	8016.45	0.99659	7910.41	0.99849
	7894.47	1.03329	7942.62	1.01196	7827.35	0.98039	8019.51	1.00025	7913.24	0.99901
	7896.52	1.02771	7944.61	1.00914	7828.18	0.97951	8022.42	1.00321	7916.28	0.99955
	7898.47	1.01994	7946.61	1.00605	7828.98	0.97852	8025.55	1.00563	7919.11	0.99969
	7900.43	1.01216	7948.59	1.00311	7829.81	0.97783	8028.54	1.00927	7922.09	1.00064
	7902.35	1.00503	7950.57	1.00055	7830.62	0.97671	8031.53	1.01344	7924.93	1.00078
	7904.31	0.99943	7952.55	0.99933	7831.42	0.97572	8034.59	1.01737	7927.98	1.00139
	7906.39	0.995	7954.53	0.99908	7832.19	0.97537	8037.59	1.02072	7930.9	1.00199
	7908.29	0.99112	7956.53	0.99997	7833.07	0.97482	8040.58	1.02293	7933.81	1.00244
	7910.4	0.98739	7958.5	1.00109	7833.87	0.9739	8043.58	1.0245	7936.73	1.00236
	7912.39	0.98304	7960.49	1.00129	7834.71	0.97357	8046.66	1.02489	7939.72	1.00339
	7914.53	0.978	7962.52	1.00014	7835.52	0.97302	8049.58	1.02472	7942.64	1.00358
	7916.55	0.97229	7964.53	0.99729	7836.41	0.97221	8052.66	1.02215	7945.56	1.00386
	7918.55	0.96668	7966.52	0.99328	7837.24	0.97205	8055.59	1.01708	7948.49	1.00417
	7920.54	0.96187	7968.54	0.98874	7838.09	0.97145	8058.76	1.024	7951.34	1.00428
	7922.63	0.95874	7970.53	0.98475	7838.88	0.9713	8061.77	1.00694	7954.42	1.00423
	7924.42	0.9579	7972.54	0.98159	7839.76	0.9702	8064.71	1.00237	7957.27	1.00344
	7926.42	0.95982	7974.52	0.97958	7840.56	0.96957	8067.72	0.99923	7960.28	1.00319
	7928.36	0.96384	7976.49	0.97849	7841.38	0.96913	8070.82	0.99764	7963.3	1.00259
	7930.33	0.96924	7978.51	0.9787	7842.16	0.96845	8073.84	0.99872	7966.23	1.0027
	7932.42	0.9758	7980.49	0.98012	7842.99	0.96707	8076.86	0.99705	7969.17	1.00218
	7934.36	0.98288	7982.45	0.9825	7843.78	0.96655	8079.97	0.99438	7972.19	1.00167
	7936.43	0.99041	7984.44	0.98518	7844.61	0.96595	8082.92	0.99195	7975.14	1.00167
	7938.46	0.99748	7986.45	0.98861	7845.45	0.96465	8086.1	0.99696	7978.01	1.00099
	7940.47	1.00351	7988.44	0.99212	7846.3	0.9638	8088.98	0.98445	7980.96	1.00021
	7942.62	1.00761	7990.44	0.99605	7847.12	0.96296	8092.09	0.98339	7983.91	0.99977
	7944.66	1.00939	7992.46	1.00032	7847.95	0.96235	8095.05	0.98263	7987.02	0.99928
	7946.61	1.00874	7994.51	1.00461	7848.8	0.96194	8098.17	0.98277	7989.9	0.99884
	7948.62	1.00651	7996.5	1.00842	7849.64	0.96111	8101.29	0.98331	7992.93	0.99873
	7950.6	1.00365	7998.49	1.01125	7850.49	0.96088	8104.33	0.98307	7995.97	0.99853
	7952.52	1.0011	8000.5	1.0136	7851.31	0.9607	8107.46	0.98437	7999.01	0.99842
	7954.48	0.99909	8002.49	1.01518	7852.13	0.96044	8110.51	0.98624	8001.9	0.99839
	7956.46	0.9975	8004.47	1.0162	7852.94	0.96091	8114.26	0.98869	8004.94	0.99852
	7958.48	0.99623	8006.48	1.01705	7853.77	0.96143	8118.18	0.9924	8007.84	0.99849
	7960.46	0.99479	8009.34	1.01763	7854.56	0.96127	8122.02	0.99559	8010.81	0.99865
	7962.51	0.99338	8012.33	1.01765	7855.42	0.96222	8125.95	0.9982	8013.78	0.99856
	7964.5	0.99222	8015.31	1.01462	7856.23	0.96308	8129.88	1.00114	8016.76	0.99859
	7966.49	0.99183	8018.33	1.00861	7857.08	0.96415	8133.73	1.00361	8019.89	0.99859
	7968.63	0.99229	8021.36	1.00101	7857.89	0.96519	8137.66	1.00511	8022.8	0.999
	7970.65	0.99278	8024.39	0.99441	7858.79	0.96729	8141.6	1.00669	8025.94	0.99951
	7972.61	0.9924	8027.4	0.99033	7859.64	0.96902	8145.47	1.00779	8028.92	0.99952
	7974.67	0.9914	8030.41	0.98876	7860.5	0.97042	8149.34	1.00863	8031.91	0.99984
	7976.72	0.99054	8033.37	0.98936	7861.31	0.97235	8153.21	1.00889	8034.82	0.99977
	7978.66	0.99061	8036.36	0.99097	7862.15	0.97431	8157.25	1.00864	8037.82	1.00031
	7980.6	0.9919	8039.34	0.99279	7862.92	0.9762	8161.28	1.00641	8040.81	1.00023
	7982.47	0.99396	8042.34	0.99415	7863.73	0.97868	8165.25	1.00415	8043.89	1.00027
	7984.41	0.99659	8045.35	0.99405	7864.54	0.98057	8169.22	1.0025	8046.89	1.00043
	7986.41	0.99941	8048.37	0.99314	7865.42	0.98301	8173.03	1.00094	8049.89	1.00019
	7988.5	1.00173	8051.37	0.99155	7866.23	0.9854	8177	1.00045	8053.05	1.0004
	7990.56	1.0029	8054.38	0.99089	7867.08	0.98748	8180.82	1.00062	8055.98	1.0006
	7992.57	1.0027	8057.39	0.99225	7867.92	0.98999	8184.81	1.0005	8059.07	1.00045
	7994.57	1.00123	8060.38	0.99469	7868.81	0.99241	8188.79	0.99968	8062	1.00078
	7996.7	0.99895	8063.36	0.99762	7869.64	0.99492	8192.86	0.99905	8065.02	1.00063
	7998.7	0.99628	8066.36	1.0004	7870.5	0.99732	8196.78	0.99806	8068.03	1.00044
	8000.71	0.99434	8069.33	1.00314	7871.34	0.99982	8200.78	0.99685	8071.13	1.00047
	8002.69	0.99346	8072.37	1.00623	7872.23	1.00176	8204.78	0.99492	8074.15	1.00033
	8004.73	0.99408	8075.36	1.00957	7873.02	1.00368	8208.71	0.99439	8077.25	1.00063
	8006.68	0.9958	8078.42	1.01201	7873.83	1.00583	8212.64	0.99404	8080.28	1.00038
	8008.6	0.99831	8081.4	1.01304	7874.62	1.00775	8216.66	0.99247	8083.3	1.00051
	8011.47	1.00283	8084.4	1.01294	7875.47	1.00898	8220.68	0.99197	8086.49	1.00051
	8014.52	1.00749	8087.4	1.01249	7876.26	1.01098	8224.78	0.99123	8089.29	1.00078
	8017.54	1.01041	8090.37	1.01086	7877.09	1.01238	8228.81	0.99141	8092.48	1.00053
	8020.66	1.01085	8093.36	1.00878	7877.91	1.01341	8232.68	0.99179	8095.36	1.0002
	8023.72	1.00923	8096.38	1.00604	7878.8	1.01425	8236.55	0.99281	8098.4	1.00023
	8026.78	1.00725	8099.4	1.00159	7879.62	1.01525	8240.67	0.99454	8101.6	1.00012
	8029.75	1.00552	8102.43	0.99675	7880.46	1.01559	8244.72	0.99554	8104.65	1.00014
	8032.69	1.00325	8105.46	0.99293	7881.27	1.01626	8248.68	0.99789	8107.69	0.99963
	8035.67	1.00118	8108.46	0.99037	7882.11	1.01634	8252.73	1.0034	8110.82	0.99942
	8038.56	0.99989	8111.47	0.98974	7882.91	1.01612	8256.79	1.0013	8114.66	0.99938
	8041.53	1.00008	8114.46	0.99062	7883.73	1.01584	8260.77	1.00311	8118.49	0.99942
	8044.52	1.00079	8117.45	0.99264	7884.54	1.01588	8264.91	1.0047	8122.26	0.99972
	8047.69	1.00086	8120.4	0.99507	7885.38	1.01523	8268.82	1.00452	8126.18	0.99961
	8050.65	0.9991	8123.39	0.99723	7886.2	1.01471	8272.89	1.00429	8130.11	0.99953
	8053.79	0.9958	8126.38	0.99856	7887.02	1.01388	8276.97	1.00294	8134.04	0.99925
	8056.78	0.99206	8129.41	0.99888	7887.87	1.01308	8281.05	1.00343	8138.06	0.99925
	8059.81	0.9899	8132.41	0.998	7888.72	1.01249	8285.13	1.0025	8141.84	0.99947
	8062.68	0.98972	8135.42	0.99811	7889.54	1.01149	8289.3	1.00197	8145.79	0.99962
	8065.52	0.9913	8138.43	0.99822	7890.37	1.01101	8293.23	1.00111	8149.73	0.99951
	8068.59	0.99455	8141.45	0.99807	7891.23	1.01027	8297.16	1.00006	8153.69	0.99973
	8071.56	0.99864	8144.43	0.9979	7892.06	1.00939	8301.26	0.99948	8157.48	0.99954
	8074.6	1.00225	8147.42	0.99748	7892.91	1.0089	8305.37	1.01684	8161.44	0.99959
	8077.67	1.00414	8150.4	0.99737	7893.7	1.00824	8309.56	0.99551	8165.57	0.99942
	8080.71	1.00389	8153.41	0.99763	7894.54	1.00791	8314.5	1.00141	8169.38	0.99947
	8083.79	1.00168	8156.41	0.99842	7895.33	1.00732	8319.19	1.00004	8173.43	0.99939
	8086.8	0.99764	8159.44	0.9991	7896.15	1.007	8323.98	0.99926	8177.24	0.99949
	8089.66	0.99291	8162.46	0.9996	7896.95	1.00648	8328.76	0.99998	8181.14	0.99966
	8092.62	0.98882	8165.46	1.00016	7897.83	1.00626	8333.64	0.99918	8185.13	0.99966
	8095.55	0.98644	8168.49	1.00132	7898.65	1.00594	8338.53	1.00185	8189.19	0.99968
	8098.61	0.98703	8171.46	1.00298	7899.5	1.0058	8343.33	1.00059	8193.18	0.99947
	8101.6	0.98994	8174.47	1.00504	7900.32	1.00548	8348.23	1.00164	8197.18	0.9995
	8104.69	0.99393	8177.44	1.0063	7901.19	1.00522	8352.88	1.00144	8201.18	0.99977
	8107.79	0.99758	8180.43	1.00694	7901.97	1.00516	8357.78	1.00229	8205.1	0.99978
	8110.73	0.99987	8183.43	1.00662	7902.78	1.0047	8362.7	1.00287	8209.03	0.99987
	8113.73	1.00093	8186.46	1.00582	7903.61	1.00437	8367.45	1.00246	8213.04	0.9999
	8116.68	1.00126	8189.49	1.00493	7904.43	1.00406	8372.46	1.00225	8217.06	0.99979
	8119.72	1.00189	8192.52	1.00426	7905.24	1.0039	8377.3	1.00222	8221	0.99998
	8122.54	1.00319	8195.51	1.00364	7906.04	1.00339	8382.24	1.00199	8225.02	1.00014
	8125.59	1.00505	8198.53	1.00303	7906.88	1.003	8387.01	1.00164	8229.13	1.00015
	8128.57	1.00734	8201.51	1.00224	7907.7	1.00247	8391.96	1.00165	8233	0.99996
	8131.65	1.00967	8204.5	1.00166	7908.52	1.0022	8396.83	1.00159	8236.95	0.99984
	8134.77	1.01102	8207.5	1.00086	7909.3	1.0015	8401.88	1.00159	8241	0.99963
	8137.82	1.01104	8210.53	1.0001	7910.17	1.00055	8406.76	1.00154	8245.04	0.99988
	8140.75	1.00997	8213.55	0.99945	7911	1.00029	8411.65	1	8249	0.99998
	8143.75	1.00815	8216.59	0.99873	7911.84	0.99993	8416.46	1.00632	8253.14	0.99945
	8146.69	1.00634	8219.62	0.99786	7912.65	0.99912	8421.35	0.99989	8257.19	0.99993
	8149.62	1.00493	8222.63	0.99753	7913.51	0.9982	8426.43	0.99837	8261.09	0.99989
	8152.56	1.00431	8225.64	0.99758	7914.29	0.99776	8431.43	0.9985	8265.16	0.99987
	8155.47	1.00438	8228.64	0.99812	7915.1	0.99715	8436.43	0.99815	8269.14	0.99965
	8158.51	1.00455	8231.64	0.99818	7915.91	0.99665	8441.27	0.99711	8273.13	0.99982
	8161.71	1.0046	8234.61	0.99809	7916.75	0.99626	8446.11	0.9961	8277.29	0.99976
	8164.76	1.00461	8237.61	0.99777	7917.55	0.99584	8451.13	0.99545	8281.37	0.99988
	8167.74	1.00526	8240.58	0.99738	7918.39	0.9953	8456.16	0.9944	8285.54	0.9997
	8170.66	1.00603	8243.61	0.9971	7919.22	0.99515	8461.19	0.99348	8289.47	0.99954
	8173.74	1.0065	8246.62	0.99704	7920.05	0.99462	8466.23	0.99291	8293.48	0.99986
	8176.61	1.00581	8249.67	0.99718	7920.88	0.99462	8471.02	0.99227	8297.49	0.99967
	8179.63	1.00417	8252.68	0.99773	7921.66	0.99403	8476.07	0.9923	8301.51	0.99966
	8182.59	1.00173	8255.7	0.99839	7922.51	0.99377	8481.04	0.9925	8305.7	0.99884
	8185.62	0.99923	8258.67	0.99936	7923.35	0.99353	8486.1	0.99201	8309.89	1.00027
	8188.68	0.99722	8261.67	1.00092	7924.18	0.9934	8491.17	0.99151	8314.83	1.00015
	8191.75	0.99622	8264.65	1.0027	7924.97	0.99335	8496.16	0.9915	8319.6	0.99998
	8194.75	0.99585	8267.64	1.00405	7925.83	0.99345	8501.07	0.99172	8324.55	1.00022
	8197.85	0.99587	8270.64	1.00476	7926.6	0.99329	8506.16	0.99214	8329.26	0.9998
	8200.76	0.99595	8273.67	1.00508	7927.4	0.99325	8511.25	0.99195	8334.22	1.00021
	8203.77	0.99644	8276.68	1.00487	7928.21	0.99328			8339.1	1.00006
	8206.66	0.99696	8279.69	1.00413	7929.09	0.99345			8344.16	1.00017
	8209.58	0.99737	8282.71	1.00325	7929.89	0.99333			8348.89	1.00038
	8212.62	0.99783	8285.7	1.00211	7930.75	0.99355			8353.79	1.00043
	8215.64	0.9985	8288.68	1.00104	7931.59	0.99343			8358.7	1.00015
	8218.6	0.99962	8291.67	1.00044	7932.42	0.9934			8363.61	1.00025
	8221.75	1.00119	8294.65	1.00038	7933.22	0.99331			8368.62	1.00043
	8224.62	1.00275	8297.64	1.00036	7934.05	0.99335			8373.54	1.00041
	8227.87	1.00463	8300.62	1.00052	7934.87	0.99357			8378.48	1.00031
	8230.77	1.00612	8303.64	1.00066	7935.69	0.99339			8383.33	1.0002
	8233.74	1.00759	8306.65	1.0007	7936.52	0.99347			8388.27	1.00025
	8236.58	1.00804	8310.61	1.00033	7937.33	0.99374			8393.31	1.00033
	8239.59	1.00805	8314.61	0.99944	7938.16	0.9938			8398.26	1.00053
	8242.56	1.00746	8318.56	0.99886	7939	0.9936			8403.22	1.00012
	8245.51	1.0066	8322.54	0.99845	7939.86	0.99365			8408.27	1.00009
	8248.62	1.0058	8326.5	0.99821	7940.67	0.99358			8413.17	1.00066
	8251.79	1.00481	8330.48	0.99855	7941.53	0.99374			8418.15	1.00001
	8254.74	1.00373	8334.49	0.99905	7942.36	0.9939			8423.13	1.00008
	8257.83	1.00296	8338.49	0.99889	7943.19	0.99381			8428.04	0.99991
	8260.72	1.00238	8342.47	0.9988	7943.99	0.99374			8433.2	0.99992
	8263.64	1.00186	8346.47	0.99881	7944.84	0.99408			8438.12	1.00022
	8266.51	1.00112	8350.44	0.9988	7945.65	0.99417			8443.22	1.00023
	8269.5	1.00062	8354.42	0.99904	7946.5	0.99402			8448.15	0.99997
	8272.6	1.00059	8358.4	0.99909	7947.3	0.99395			8453.09	1.00011
	8275.5	1.00066	8362.4	0.99907	7948.16	0.99408			8458.2	0.99998
	8278.69	1.00118	8366.47	0.99967	7948.95	0.99422			8463.32	1.00023
	8281.76	1.00148	8370.44	1.00011	7949.79	0.9941			8468.45	1.00024
	8284.8	1.00165	8374.45	1.00043	7950.59	0.99424			8473.41	1.00036
	8287.65	1.00148	8378.43	1.00087	7951.43	0.99377			8478.38	1.00007
	8290.63	1.00133	8382.38	1.00072	7952.22	0.99375			8483.44	0.99988
	8293.51	1.00096	8386.36	1.00019	7953.04	0.99394			8488.5	0.99989
	8296.56	1.00068	8390.35	0.99948	7953.85	0.99389			8493.75	1.00014
	8299.61	1.00042	8394.4	0.99887	7954.69	0.99386			8498.83	1.00024
	8302.56	1.00025	8398.42	0.99835	7955.55	0.9936			8503.74	0.99995
	8305.65	1.00044	8402.4	0.99802	7956.39	0.99345			8508.83	1.00019
	8308.7	1.00055	8406.41	0.99768	7957.23	0.99331			8513.84	1.00028
	8312.52	1.00051	8410.35	0.99746	7958.07	0.99326
	8316.54	1.00085	8414.3	0.99743	7958.91	0.99312
	8320.4	1.00122	8418.32	0.99775	7959.7	0.99295
	8324.49	1.00208	8422.31	0.99779	7960.55	0.99288
	8328.48	1.00324	8426.3	0.99767	7961.37	0.9926
	8332.55	1.00441	8430.31	0.99723	7962.21	0.99236
	8336.59	1.00551	8434.31	0.99684	7963.02	0.99247
	8340.7	1.006	8438.25	0.99633	7963.88	0.99237
	8344.48	1.00568	8442.24	0.99571	7964.72	0.99242
	8348.63	1.00512	8446.23	0.99545	7965.57	0.99226
	8352.48	1.00427	8450.18	0.995	7966.4	0.99223
	8356.44	1.00335	8454.22	0.99473	7967.23	0.99206
	8360.37	1.00243	8458.26	0.99446	7968.07	0.99233
	8364.5	1.00167	8462.22	0.99429	7968.92	0.99228
	8368.47	1.00106	8466.22	0.99406	7969.72	0.99245
	8372.61	1.00085	8470.2	0.99389	7970.55	0.99211
	8376.62	1.00071	8474.14	0.99376	7971.38	0.99226
	8380.5	0.99941	8478.09	0.99371	7972.22	0.99224
	8384.35	0.99793	8482.09	0.99386	7973.03	0.99234
	8388.44	0.99689	8486.12	0.99419	7973.9	0.99237
	8392.33	0.99621	8490.11	0.99453	7974.73	0.99246
	8396.46	0.99552	8494.07	0.99472	7975.57	0.99249
	8400.36	0.99524	8498.08	0.99466	7976.36	0.99263
	8404.6	0.99555	8502.04	0.99439	7977.23	0.99267
	8408.55	0.99573	8505.97	0.99399	7978.04	0.99299
	8412.42	0.99591			7978.87	0.99306
	8416.37	0.99595			7979.67	0.99332
	8420.32	0.99568			7980.54	0.9937
	8424.38	0.99532			7981.35	0.9936
	8428.34	0.99501			7982.21	0.99388
	8432.58	0.99505			7983.04	0.99413
	8436.58	0.99517			7983.91	0.99451
	8440.42	0.99535			7984.73	0.99477
	8444.36	0.99576			7985.57	0.99508
	8448.27	0.99629			7986.36	0.99542
	8452.19	0.99683			7987.18	0.99539
	8456.41	0.99717			7987.99	0.99588
	8460.51	0.99708			7988.85	0.99618
	8464.47	0.99673			7989.67	0.99643
	8468.53	0.99638			7990.51	0.99683
	8472.26	0.99586			7991.34	0.99704
	8476.2	0.99532			7992.15	0.99748
	8480.15	0.99462			7992.97	0.99744
	8484.37	0.99401			7993.8	0.99784
	8488.32	0.993			7994.62	0.99828
	8492.51	0.99241			7995.42	0.99853
	8496.33	0.99159			7996.25	0.99884
	8500.5	0.99114			7997.05	0.99934
	8504.33	0.99069			7997.84	0.99921
	8508.3	0.99041			7998.63	0.99981
	8513.31	0.98993			7999.51	1.00019
	8518.46	0.98933			8000.34	1.00021
	8523.59	0.9888			8001.21	1.00072
	8528.58	0.98834			8002.01	1.00119
	8533.51	0.98785			8002.91	1.0011
	8538.31	0.98724			8003.71	1.00146
	8543.42	0.98663			8004.52	1.00193
	8548.44	0.98591			8005.32	1.00206
	8553.57	0.98501			8006.15	1.00255
	8558.67	0.98423			8006.94	1.00299
					8007.77	1.00367
					8008.58	1.00357
					8009.4	1.00399
					8010.25	1.00421
					8011.06	1.00447
					8011.92	1.00517
					8012.75	1.00544
					8013.58	1.00582
					8014.37	1.00595
					8015.24	1.00627
					8016.04	1.00669
					8016.85	1.00693
					8017.65	1.00691
					8018.52	1.00717
					8019.32	1.00749
					8020.15	1.00765
					8020.99	1.00776
					8021.86	1.00801
					8022.67	1.00788
					8023.5	1.00791
					8024.3	1.00821
					8025.11	1.00798
					8025.92	1.00758
					8026.73	1.00775
					8027.57	1.00745
					8028.4	1.00723
					8029.23	1.00723
					8030.01	1.00673
					8030.85	1.00656
					8031.67	1.00619
					8032.51	1.00551
					8033.32	1.0054
					8034.21	1.00467
					8035.01	1.00403
					8035.83	1.00386
					8036.64	1.00346
					8037.55	1.00304
					8038.33	1.00249
					8039.15	1.00198
					8039.95	1.00161
					8040.84	1.001
					8041.62	1.00062
					8042.45	1.00026
					8043.26	0.99979
					8044.12	0.99931
					8044.97	0.99904
					8045.84	0.99844
					8046.66	0.99801
					8047.5	0.99796
					8048.32	0.99766
					8049.11	0.99755
					8049.91	0.99698
					8050.72	0.99701
					8051.56	0.99672
					8052.35	0.99683
					8053.21	0.99666
					8054.03	0.99627
					8054.84	0.9963
					8055.66	0.9961
					8056.52	0.9963
					8057.31	0.99611
					8058.14	0.99558
					8058.95	0.99595
					8059.86	0.99585
					8060.68	0.99592
					8061.52	0.99579
					8062.35	0.99613
					8063.22	0.99601
					8064.01	0.99617
					8064.86	0.9958
					8065.68	0.99596
					8066.53	0.99594
					8067.34	0.99601
					8068.18	0.99628
					8069	0.99574
					8069.83	0.99607
					8070.65	0.99612
					8071.45	0.99617
					8072.29	0.99572
					8073.11	0.99613
					8073.97	0.99614
					8074.79	0.99609
					8075.65	0.99606
					8076.5	0.99618
					8077.31	0.9959
					8078.09	0.99617
					8078.94	0.99657
					8079.76	0.99596
					8080.59	0.9964
					8081.39	0.99672
					8082.24	0.99675
					8083.02	0.99664
					8083.85	0.99704
					8084.67	0.9968
					8085.5	0.99702
					8086.33	0.99689
					8087.2	0.99709
					8088.06	0.99751
					8088.89	0.99729
					8089.71	0.99744
					8090.48	0.99776
					8091.28	0.99771
					8092.07	0.99804
					8092.88	0.99849
					8093.65	0.99844
					8094.48	0.99839
					8095.31	0.99866
					8096.18	0.99878
					8096.99	0.9988
					8097.89	0.99892
					8098.72	0.99926
					8099.55	0.99923
					8100.34	0.9995
					8101.17	0.99942
					8101.94	0.99989
					8102.71	0.99952
					8103.56	0.99979
					8104.38	1.00007
					8105.23	1.00009
					8106.05	1.00005
					8106.97	0.99979
					8107.79	0.99985
					8108.61	1.00022
					8109.4	1.00024
					8110.27	1.00022
					8111.05	1.00014
					8111.87	1.00023
					8112.68	1.00006
					8113.52	0.99989
					8114.33	1.00015
					8115.17	1.00001
					8116	1.00008
					8116.83	1.0004
					8117.64	0.99993
					8118.45	1.00034
					8119.26	1.00039
					8120.08	1.00045
					8120.95	1.00026
					8121.76	1.0001
					8122.63	1.00034
					8123.47	1.00046
					8124.32	1.00036
					8125.11	1.00048
					8125.98	1.00044
					8126.78	1.00056
					8127.61	1.00069
					8128.39	1.00072
					8129.25	1.00062
					8130.07	1.00076
					8130.92	1.00117
					8131.73	1.00106
					8132.63	1.00092
					8133.45	1.00118
					8134.31	1.00141
					8135.13	1.00154
					8135.98	1.00186
					8136.77	1.00184
					8137.58	1.00222
					8138.38	1.00219
					8139.25	1.00223
					8140.06	1.0023
					8140.92	1.0025
					8141.75	1.00258
					8142.63	1.00278
					8143.44	1.00258
					8144.3	1.00289
					8145.13	1.00296
					8145.96	1.00282
					8146.76	1.0028
					8147.57	1.00314
					8148.38	1.00342
					8149.2	1.00336
					8150.01	1.0032
					8150.82	1.00306
					8151.68	1.00336
					8152.54	1.00335
					8153.37	1.00333
					8154.17	1.00336
					8155.04	1.00337
					8155.86	1.00322
					8156.71	1.00318
					8157.5	1.00333
					8158.35	1.00318
					8159.15	1.00292
					8159.98	1.00318
					8160.77	1.00326
					8161.65	1.00306
					8162.48	1.00293
					8163.32	1.00296
					8164.11	1.00306
					8164.96	1.00289
					8165.74	1.00284
					8166.57	1.00267
					8167.38	1.00261
					8168.2	1.00258
					8169.01	1.00278
					8169.81	1.00268
					8170.67	1.00225
					8171.52	1.00199
					8172.37	1.00235
					8173.18	1.00253
					8174.05	1.00238
					8174.86	1.00224
					8175.67	1.00212
					8176.44	1.00228
					8177.31	1.00241
					8178.12	1.00214
					8178.95	1.00209
					8179.76	1.00203
					8180.64	1.00215
					8181.45	1.00218
					8182.29	1.00225
					8183.11	1.00219
					8183.94	1.00191
					8184.73	1.00203
					8185.54	1.00205
					8186.37	1.00228
					8187.2	1.00181
					8188.04	1.00216
					8188.87	1.00183
					8189.75	1.00184
					8190.59	1.00211
					8191.42	1.00184
					8192.19	1.00195
					8193.01	1.00197
					8193.8	1.00191
					8194.62	1.00162
					8195.41	1.00195
					8196.27	1.00185
					8197.07	1.00164
					8197.92	1.00195
					8198.74	1.00172
					8199.58	1.00161
					8200.39	1.00185
					8201.24	1.00161
					8202.05	1.00191
					8202.88	1.00179
					8203.72	1.00168
					8204.54	1.00157
					8205.38	1.00164
					8206.22	1.00173
					8207.04	1.00164
					8207.8	1.00173
					8208.65	1.00159
					8209.45	1.00191
					8210.27	1.00146
					8211.05	1.00158
					8211.96	1.00147
					8212.78	1.00144
					8213.64	1.00168
					8214.45	1.00169
					8215.3	1.00133
					8216.08	1.00155
					8216.89	1.00121
					8217.71	1.00139
					8218.53	1.00142
					8219.34	1.00134
					8220.15	1.00112
					8221	1.00121
					8221.84	1.00154
					8222.68	1.001
					8223.49	1.00112
					8224.36	1.00098
					8225.19	1.00083
					8226.01	1.00062
					8226.77	1.00072
					8227.62	1.0008
					8228.43	1.00071
					8229.28	1.00039
					8230.09	1.00038
					8230.99	1.00047
					8231.82	1.00038
					8232.68	1.00021
					8233.47	1.00014
					8234.31	1.00036
					8235.11	1.0001
					8235.96	1.00005
					8236.78	0.99992
					8237.67	0.99979
					8238.47	0.99985
					8239.3	0.99958
					8240.11	0.99976
					8241	0.99953
					8241.81	0.99958
					8242.64	0.99947
					8243.46	0.99951
					8244.36	0.99938
					8245.15	0.99959
					8245.97	0.99904
					8246.78	0.99933
					8247.66	0.9992
					8248.48	0.99916
					8249.34	0.99896
					8250.16	0.99875
					8251.04	0.99892
					8251.83	0.99912
					8252.66	0.99877
					8253.46	0.99876
					8254.33	0.99871
					8255.14	0.99881
					8256	0.99872
					8256.82	0.999
					8257.69	0.99867
					8258.49	0.99896
					8259.33	0.99905
					8260.13	0.99895
					8260.96	0.99891
					8261.77	0.99912
					8262.58	0.99891
					8263.4	0.99896
					8264.24	0.99959
					8265.07	0.99929
					8265.87	0.99899
					8266.69	0.99928
					8267.52	0.99937
					8268.34	0.9995
					8269.13	0.99941
					8270	0.99933
					8270.81	0.99956
					8271.64	0.99958
					8272.45	0.99946
					8273.32	0.99948
					8274.1	0.99991
					8274.91	0.99962
					8275.72	0.99973
					8276.54	1.00005
					8277.37	1.00047
					8278.18	1.00006
					8279.03	0.99977
					8279.87	1.00014
					8280.72	1.00038
					8281.52	1.00019
					8282.38	0.99994
					8283.2	1.00044
					8284.02	1.00048
					8284.81	1.00025
					8285.65	1.00058
					8286.43	1.00043
					8287.24	1.00035
					8288.06	1.00047
					8288.94	1.00034
					8289.76	1.00094
					8290.62	1.00063
					8291.45	1.00067
					8292.29	1.00059
					8293.1	1.00064
					8293.94	1.00044
					8294.75	1.00054
					8295.57	1.00078
					8296.4	1.00072
					8297.22	1.00114
					8298.07	1.00119
					8298.9	1.00094
					8299.75	1.00096
					8300.53	1.00112
					8301.4	1.00047
					8302.2	1.00084
					8303.03	1.00065
					8303.82	1.001
					8304.66	1.00113
					8305.48	1.00116
					8306.34	1.00087
					8307.17	1.00111
					8308.05	1.00136
					8308.83	1.00161
					8309.66	1.00145
					8310.46	1.0011
					8311.29	1.00124
					8312.1	1.00125
					8312.93	1.00128
					8313.77	1.00166
					8314.63	1.00135
					8315.49	1.00098
					8316.29	1.00124
					8317.15	1.00116
					8317.96	1.00124
					8318.78	1.00122
					8319.55	1.00045
					8320.41	1.00056
					8321.2	1.00046
					8322.03	1.00105
					8322.85	1.00107
					8323.71	1.00044
					8324.51	0.99982
					8325.36	1.00012
					8326.19	1.00108
					8327.05	1.00063
					8327.84	1.00066
					8328.67	1.00055
					8329.53	1.00054
					8330.38	1.00063
					8331.21	1.00062
					8332.03	1.00043
					8332.87	1.00015
					8333.68	1.00022
					8334.51	1.00069
					8335.31	1.00033
					8336.16	1.00012
					8336.97	1.00048
					8337.8	1.00043
					8338.6	1.0004
					8339.45	1.0003
					8340.27	1.00048
					8341.1	1.00056
					8341.93	1.00038
					8342.81	1.00034
					8343.62	1.00071
					8344.46	1.00026
					8345.26	1.00028
					8346.11	1.00052
					8346.9	1.00052
					8347.73	1.00052
					8348.55	1.00047
					8349.39	1.00072
					8350.2	1.0009
					8351.04	1.0007
					8351.86	1.00086
					8352.7	1.00094
					8353.54	1.00118
					8354.4	1.00105
					8355.23	1.00071
					8356.07	1.00081
					8356.89	1.0009
					8357.67	1.00103
					8358.49	1.00092
					8359.29	1.00087
					8360.14	1.00114
					8360.92	1.00076
					8361.82	1.00077
					8362.66	1.00057
					8363.49	1.00042
					8364.3	1.00006
					8365.16	0.99994
					8365.96	0.99993
					8366.79	1.00014
					8367.59	0.99966
					8368.42	0.99938
					8369.21	0.99956
					8370.03	0.99935
					8370.86	0.99957
					8371.7	0.99946
					8372.54	0.99914
					8373.36	0.99927
					8374.21	0.99908
					8375.03	0.99914
					8375.85	0.99893
					8376.64	0.99881
					8377.5	0.9986
					8378.3	0.99861
					8379.14	0.99846
					8379.94	0.99839
					8380.82	0.9986
					8381.6	0.99859
					8382.42	0.99844
					8383.23	0.99809
					8384.09	0.99802
					8384.88	0.9981
					8385.73	0.99801
					8386.56	0.99815
					8387.4	0.99816
					8388.21	0.99794
					8389.02	0.99771
					8389.87	0.99822
					8390.68	0.99836
					8391.5	0.99774
					8392.28	0.99802
					8393.13	0.99772
					8393.91	0.99784
					8394.74	0.99752
					8395.56	0.99733
					8396.47	0.99743
					8397.3	0.99785
					8398.15	0.99745
					8398.97	0.99714
					8399.81	0.99722
					8400.59	0.99703
					8401.42	0.99753
					8402.24	0.99723
					8403.08	0.99738
					8403.91	0.99718
					8404.75	0.99685
					8405.57	0.99669
					8406.38	0.9967
					8407.21	0.99687
					8408.02	0.99694
					8408.87	0.99669
					8409.71	0.99696
					8410.56	0.99666
					8411.4	0.99651
					8412.25	0.99655
					8413.1	0.99656
					8413.95	0.99653
					8414.76	0.99634
					8415.57	0.9963
					8416.37	0.9962
					8417.21	0.99651
					8418	0.99657
					8418.86	0.99619
					8419.7	0.99577
					8420.57	0.99596
					8421.35	0.99585
					8422.22	0.9961
					8423.03	0.99564
					8423.86	0.99599
					8424.65	0.99575
					8425.51	0.99562
					8426.34	0.99531
					8427.17	0.99536
					8427.99	0.99561
					8428.88	0.99565
					8429.69	0.99533
					8430.53	0.99487
					8431.37	0.99496
					8432.24	0.99562
					8433.03	0.99518
					8433.88	0.99496
					8434.68	0.99529
					8435.49	0.99522
					8436.28	0.99497
					8437.09	0.99494
					8437.92	0.99434
					8438.77	0.99497
					8439.62	0.99467
					8440.44	0.99474
					8441.3	0.99452
					8442.11	0.99479
					8442.94	0.99489
					8443.72	0.9942
					8444.58	0.99398
					8445.36	0.99411
					8446.19	0.99461
					8447.01	0.99424
					8447.91	0.99389
					8448.73	0.99386
					8449.57	0.99421
					8450.39	0.99411
					8451.28	0.99397
					8452.06	0.99325
					8452.86	0.99335
					8453.65	0.99325
					8454.45	0.9933
					8455.25	0.99348
					8456.08	0.99338
					8456.95	0.99345
					8457.79	0.99288
					8458.65	0.99324
					8459.47	0.99328
					8460.34	0.993
					8461.15	0.99306
					8461.98	0.99265
					8462.75	0.99281
					8463.61	0.99294
					8464.42	0.99301
					8465.25	0.9923
					8466.06	0.99232
					8466.9	0.99284
					8467.7	0.99227
					8468.53	0.99166
					8469.35	0.99226
					8470.23	0.99207
					8471.05	0.99203
					8471.9	0.99189
					8472.71	0.99184
					8473.61	0.9919
					8474.42	0.99192
					8475.28	0.99152
					8476.11	0.99138
					8476.98	0.99173
					8477.76	0.99181
					8478.58	0.99182
					8479.38	0.99105
					8480.2	0.99079
					8481.01	0.99116
					8481.83	0.99157
					8482.66	0.9909
					8483.51	0.991
					8484.35	0.99106
					8485.15	0.9915
					8486.02	0.99108
					8486.86	0.99071
					8487.73	0.9908
					8488.54	0.99087
					8489.4	0.99043
					8490.2	0.99031
					8491.02	0.9903
					8491.79	0.99055
					8492.63	0.99089
					8493.45	0.99055
					8494.29	0.99052
					8495.09	0.99004
					8495.97	0.98997
					8496.81	0.98973
					8497.64	0.99002
					8498.43	0.99012
					8499.29	0.98981
					8500.1	0.9894
					8500.94	0.98979
					8501.75	0.98962
					8502.63	0.98928
					8503.42	0.98893
					8504.26	0.98951
					8505.09	0.98928
					8505.97	0.98882
					8506.76	0.98918
					8507.49	0.98885
					8508.05	0.98891
					8508.45	0.98887

## Sheet: Figure 3d
	Co-K edge
		Co3O4	CoO	CoPc	Co_foil	Co-2,3-DHTA-COF
Figure 3d	R (Å)	ftkx3(k)	ftkx3(k)	ftkx3(k)	ftkx3(k)	ftkx3(k)
	0	0.02623	0.11956	0.19248	0.0249	0.02478
	0.03068	0.02659	0.11944	0.18774	0.02388	0.02566
	0.06136	0.02707	0.11916	0.17458	0.02116	0.02803
	0.09204	0.02643	0.11893	0.15641	0.01799	0.03122
	0.12272	0.02369	0.11903	0.13938	0.01675	0.03455
	0.1534	0.01891	0.11971	0.13177	0.0193	0.03746
	0.18408	0.015	0.12111	0.13911	0.02444	0.03952
	0.21476	0.01898	0.12319	0.1586	0.02981	0.0405
	0.24544	0.03045	0.12577	0.18229	0.03374	0.04036
	0.27612	0.04417	0.12851	0.20295	0.03519	0.03934
	0.3068	0.05706	0.13105	0.21571	0.03361	0.03806
	0.33748	0.06696	0.1331	0.21801	0.02891	0.03747
	0.36816	0.0722	0.1345	0.2094	0.02163	0.03866
	0.39884	0.07164	0.13529	0.19201	0.01402	0.04218
	0.42951	0.06488	0.13573	0.17146	0.01378	0.04769
	0.46019	0.05272	0.13632	0.15808	0.02335	0.05422
	0.49087	0.03861	0.13782	0.1641	0.03518	0.06067
	0.52155	0.03362	0.14122	0.19293	0.04588	0.0661
	0.55223	0.04869	0.14763	0.2364	0.05378	0.0699
	0.58291	0.07451	0.15814	0.2842	0.05774	0.07188
	0.61359	0.10305	0.17358	0.32869	0.05708	0.0724
	0.64427	0.13142	0.19442	0.36489	0.05183	0.07255
	0.67495	0.15903	0.22062	0.39009	0.04317	0.07416
	0.70563	0.18702	0.25174	0.40382	0.03498	0.07929
	0.73631	0.21782	0.28693	0.40801	0.03569	0.08925
	0.76699	0.25431	0.32504	0.40718	0.04923	0.10392
	0.79767	0.29857	0.36467	0.40814	0.0694	0.12204
	0.82835	0.35083	0.40425	0.41846	0.09068	0.14199
	0.85903	0.40932	0.4421	0.4435	0.10968	0.16219
	0.88971	0.47073	0.47662	0.48381	0.12402	0.18133
	0.92039	0.53096	0.50643	0.53514	0.13191	0.19841
	0.95107	0.58586	0.53055	0.59076	0.13216	0.2128
	0.98175	0.63204	0.54857	0.64382	0.12437	0.2243
	1.01243	0.66752	0.56087	0.68883	0.109	0.2331
	1.04311	0.69252	0.56872	0.72239	0.08775	0.23984
	1.07379	0.71004	0.57431	0.7437	0.06442	0.24551
	1.10447	0.7262	0.58056	0.75489	0.04782	0.25137
	1.13515	0.74956	0.59065	0.76116	0.05097	0.25872
	1.16583	0.78903	0.60736	0.77034	0.06907	0.26875
	1.1965	0.85062	0.63225	0.79131	0.0879	0.28227
	1.22718	0.93488	0.66524	0.83123	0.10013	0.29966
	1.25786	1.03683	0.70473	0.89266	0.1026	0.32087
	1.28854	1.14785	0.74812	0.97263	0.09582	0.34554
	1.31922	1.25805	0.79259	1.06394	0.08757	0.37313
	1.3499	1.35778	0.83568	1.15746	0.09792	0.40293
	1.38058	1.43869	0.87573	1.24404	0.14147	0.43419
	1.41126	1.49413	0.91208	1.31554	0.21062	0.46599
	1.44194	1.51953	0.94496	1.36543	0.29447	0.49728
	1.47262	1.51245	0.97523	1.38905	0.38481	0.52687
	1.5033	1.47259	1.0039	1.38369	0.47445	0.55344
	1.53398	1.40164	1.03151	1.34858	0.55671	0.57559
	1.56466	1.30299	1.05766	1.28482	0.62578	0.59195
	1.59534	1.18144	1.08063	1.19514	0.67776	0.60128
	1.62602	1.04269	1.09744	1.08371	0.71231	0.60254
	1.6567	0.89296	1.10409	0.95579	0.73509	0.59505
	1.68738	0.73862	1.09616	0.81733	0.76065	0.57853
	1.71806	0.58592	1.06937	0.67464	0.8132	0.55315
	1.74874	0.44106	1.02015	0.53394	0.92013	0.51958
	1.77942	0.31114	0.94617	0.40101	1.09901	0.47897
	1.8101	0.20741	0.84663	0.28085	1.35073	0.43295
	1.84078	0.15251	0.72251	0.17743	1.66451	0.38355
	1.87146	0.16262	0.57662	0.0935	2.0249	0.33319
	1.90214	0.20401	0.41358	0.03051	2.41523	0.28462
	1.93282	0.24299	0.24012	0.01191	2.81856	0.24084
	1.9635	0.26713	0.07282	0.03403	3.21808	0.20496
	1.99418	0.27356	0.13131	0.03887	3.59739	0.17954
	2.02485	0.26596	0.29375	0.03006	3.94098	0.1655
	2.05553	0.25763	0.4434	0.01748	4.23473	0.1611
	2.08621	0.27467	0.57256	0.03208	4.46652	0.1627
	2.11689	0.3421	0.67885	0.06372	4.6267	0.16662
	2.14757	0.46164	0.76406	0.09883	4.70856	0.17038
	2.17825	0.62008	0.83492	0.13411	4.70862	0.1728
	2.20893	0.80371	0.90326	0.16834	4.62679	0.17362
	2.23961	1.00063	0.98438	0.20159	4.46635	0.17303
	2.27029	1.19985	1.09293	0.23476	4.23374	0.17135
	2.30097	1.39081	1.23765	0.26911	3.93825	0.16876
	2.33165	1.56353	1.41857	0.3056	3.59152	0.16517
	2.36233	1.70891	1.62805	0.3443	3.20689	0.16023
	2.39301	1.81928	1.85381	0.38423	2.79878	0.15349
	2.42369	1.88879	2.08169	0.42344	2.38191	0.14452
	2.45437	1.9139	2.29749	0.45938	1.97063	0.1331
	2.48505	1.89369	2.48804	0.48931	1.57827	0.11925
	2.51573	1.83004	2.64195	0.51067	1.21661	0.10333
	2.54641	1.72785	2.75005	0.52141	0.8956	0.08606
	2.57709	1.59504	2.8058	0.52021	0.62354	0.06852
	2.60777	1.44269	2.80551	0.50659	0.40828	0.0523
	2.63845	1.28504	2.74842	0.48098	0.26041	0.03976
	2.66913	1.13937	2.63663	0.44474	0.19322	0.03379
	2.69981	1.02449	2.47494	0.40011	0.19171	0.03492
	2.73049	0.95616	2.27048	0.35009	0.20826	0.03953
	2.76117	0.93948	2.03225	0.29845	0.21708	0.04401
	2.79184	0.96485	1.77062	0.24964	0.21482	0.04663
	2.82252	1.01344	1.49666	0.20868	0.20614	0.047
	2.8532	1.06632	1.2216	0.18037	0.19719	0.04548
	2.88388	1.1095	0.95621	0.16716	0.19238	0.043
	2.91456	1.13452	0.71036	0.16675	0.19311	0.04087
	2.94524	1.13746	0.49282	0.17346	0.19904	0.0403
	2.97592	1.11767	0.31175	0.18207	0.21071	0.04182
	3.0066	1.07673	0.17794	0.18972	0.23089	0.04492
	3.03728	1.01758	0.11424	0.19563	0.26337	0.04849
	3.06796	0.94386	0.1238	0.20028	0.31014	0.0515
	3.09864	0.85931	0.14734	0.2045	0.36981	0.05335
	3.12932	0.76744	0.15585	0.20874	0.43826	0.05388
	3.16	0.67122	0.14796	0.21271	0.51005	0.05351
	3.19068	0.57305	0.13102	0.21539	0.57947	0.05308
	3.22136	0.47479	0.11714	0.21536	0.64123	0.05373
	3.25204	0.37794	0.11888	0.21131	0.6909	0.05643
	3.28272	0.28384	0.13815	0.20252	0.72517	0.06145
	3.3134	0.19385	0.16628	0.18929	0.74211	0.06826
	3.34408	0.10953	0.19572	0.17341	0.74121	0.07583
	3.37476	0.0333	0.22398	0.15861	0.72346	0.08311
	3.40544	0.03827	0.25276	0.15052	0.69121	0.08918
	3.43612	0.09547	0.28616	0.15451	0.64801	0.09339
	3.4668	0.14145	0.32833	0.17173	0.59834	0.09533
	3.49748	0.17462	0.38111	0.19818	0.54725	0.09486
	3.52816	0.19447	0.4432	0.22817	0.49996	0.09207
	3.55884	0.20118	0.51082	0.25669	0.46127	0.08725
	3.58952	0.19573	0.57888	0.27999	0.43504	0.08088
	3.62019	0.17997	0.64207	0.29542	0.42383	0.07361
	3.65087	0.15682	0.69559	0.30129	0.42888	0.06616
	3.68155	0.13081	0.73559	0.29677	0.45057	0.0593
	3.71223	0.1091	0.75954	0.28182	0.48872	0.05375
	3.74291	0.10138	0.76642	0.25714	0.54256	0.04996
	3.77359	0.11254	0.75693	0.22405	0.61045	0.04798
	3.80427	0.13632	0.73359	0.18438	0.68964	0.04739
	3.83495	0.16381	0.70067	0.14035	0.77637	0.04755
	3.86563	0.18924	0.66407	0.09438	0.86613	0.04779
	3.89631	0.20943	0.63072	0.04896	0.95408	0.04761
	3.92699	0.22274	0.60736	0.00659	1.03542	0.04671
	3.95767	0.22851	0.59862	0.03108	1.10577	0.0449
	3.98835	0.22689	0.60538	0.06182	1.16146	0.04215
	4.01903	0.21873	0.6245	0.08468	1.19981	0.0385
	4.04971	0.20565	0.65042	0.0991	1.21932	0.0341
	4.08039	0.19023	0.67736	0.10522	1.21976	0.02916
	4.11107	0.17632	0.70081	0.10406	1.20226	0.02407
	4.14175	0.16903	0.71818	0.09764	1.1692	0.01948
	4.17243	0.17343	0.729	0.08938	1.1242	0.01643
	4.20311	0.19194	0.73467	0.08426	1.07181	0.01601
	4.23379	0.2232	0.73809	0.08727	1.01719	0.0181
	4.26447	0.26396	0.74305	0.09971	0.96562	0.02141
	4.29515	0.31111	0.75333	0.11849	0.92173	0.02475
	4.32583	0.36224	0.77169	0.13952	0.88876	0.02738
	4.35651	0.41558	0.79917	0.15966	0.86785	0.0289
	4.38719	0.46967	0.83479	0.17693	0.85798	0.0291
	4.41786	0.52322	0.87603	0.19026	0.85637	0.02793
	4.44854	0.57493	0.91949	0.19932	0.85944	0.02547
	4.47922	0.62348	0.96165	0.20443	0.86369	0.02187
	4.5099	0.66743	0.99939	0.20644	0.86626	0.01742
	4.54058	0.70534	1.03029	0.20656	0.86523	0.01246
	4.57126	0.73575	1.05272	0.20615	0.85955	0.0074
	4.60194	0.75728	1.06581	0.2064	0.84889	0.00303
	4.63262	0.76872	1.06941	0.20802	0.83334	0.0033
	4.6633	0.76912	1.06387	0.21108	0.81323	0.00648
	4.69398	0.75787	1.04993	0.215	0.78886	0.00897
	4.72466	0.73473	1.02856	0.21874	0.76045	0.0104
	4.75534	0.69991	1.00075	0.22114	0.72804	0.01072
	4.78602	0.65404	0.96744	0.22113	0.69155	0.01011
	4.8167	0.59816	0.92937	0.21787	0.65092	0.00895
	4.84738	0.53375	0.88704	0.21091	0.60615	0.00796
	4.87806	0.46257	0.84071	0.2001	0.55748	0.00809
	4.90874	0.38675	0.79045	0.18561	0.50549	0.00963
	4.93942	0.30871	0.73617	0.16791	0.45108	0.01196
	4.9701	0.23142	0.67781	0.14767	0.39556	0.01433
	5.00078	0.15932	0.61543	0.12575	0.34061	0.01625
	5.03146	0.10234	0.54945	0.10317	0.28826	0.01745
	5.06214	0.08553	0.48099	0.08127	0.24089	0.01783
	5.09282	0.11605	0.41237	0.06196	0.2011	0.01745
	5.1235	0.16091	0.34815	0.04852	0.17136	0.01656
	5.15418	0.2033	0.29671	0.04514	0.15301	0.01556
	5.18486	0.23803	0.27088	0.05189	0.14502	0.01497
	5.21553	0.2631	0.28149	0.06381	0.14392	0.0152
	5.24621	0.27764	0.32616	0.07686	0.14561	0.01627
	5.27689	0.2814	0.3924	0.08903	0.14692	0.01777
	5.30757	0.27462	0.46834	0.09936	0.14612	0.01918
	5.33825	0.25796	0.54582	0.10732	0.14252	0.02004
	5.36893	0.23243	0.61927	0.11257	0.13618	0.02004
	5.39961	0.19943	0.68462	0.11491	0.12747	0.01901
	5.43029	0.16065	0.7387	0.11425	0.11691	0.01697
	5.46097	0.11803	0.77903	0.11061	0.10496	0.01408
	5.49165	0.07388	0.80378	0.1042	0.09193	0.01083
	5.52233	0.03188	0.81176	0.09538	0.07795	0.00838
	5.55301	0.02246	0.80246	0.08482	0.063	0.00865
	5.58369	0.05633	0.77604	0.07355	0.04706	0.01168
	5.61437	0.08851	0.73335	0.06317	0.03029	0.01568
	5.64505	0.11462	0.67591	0.05593	0.01376	0.01951
	5.67573	0.13368	0.60581	0.05411	0.01134	0.0226
	5.70641	0.14557	0.52571	0.05817	0.02784	0.02464
	5.73709	0.15095	0.4387	0.06621	0.04554	0.02545
	5.76777	0.15123	0.34825	0.07564	0.06211	0.02496
	5.79845	0.14864	0.2583	0.08445	0.07648	0.02322
	5.82913	0.146	0.1739	0.09132	0.0878	0.02039
	5.85981	0.14621	0.10462	0.0954	0.09536	0.01671
	5.89049	0.15123	0.07755	0.0962	0.09866	0.01256
	5.92117	0.16119	0.10667	0.09347	0.09747	0.00857
	5.95185	0.1745	0.14999	0.08723	0.09195	0.00614
	5.98253	0.18875	0.18738	0.07766	0.08275	0.00701
	6.0132	0.20156	0.21413	0.06515	0.07135	0.00979
	6.04388	0.21106	0.22935	0.05023	0.06066	0.01261
	6.07456	0.21597	0.23362	0.03365	0.05571	0.01476
	6.10524	0.21567	0.22845	0.0167	0.06117	0.01602
	6.13592	0.21009	0.21605	0.00905	0.07605	0.01632
	6.1666	0.19969	0.19922	0.02351	0.09585	0.01572
	6.19728	0.18535	0.1812	0.03998	0.11693	0.01439
	6.22796	0.16831	0.1654	0.05514	0.13699	0.01259
	6.25864	0.14999	0.15472	0.06819	0.15453	0.01071
	6.28932	0.13188	0.15047	0.07865	0.16858	0.00927
	6.32	0.11531	0.15173	0.08624	0.17852	0.00879
	6.35068	0.10118	0.15594	0.09086	0.18407	0.00935
	6.38136	0.08968	0.16022	0.0926	0.18527	0.01053
	6.41204	0.08021	0.1623	0.09172	0.18243	0.01179
	6.44272	0.07164	0.1608	0.08865	0.17611	0.01279
	6.4734	0.06284	0.15514	0.08398	0.16708	0.01334
	6.50408	0.05305	0.14545	0.07843	0.1563	0.01338
	6.53476	0.04234	0.1324	0.07276	0.14483	0.01294
	6.56544	0.03205	0.11723	0.06775	0.13384	0.01211
	6.59612	0.02606	0.10186	0.06395	0.12456	0.011
	6.6268	0.0294	0.08906	0.0616	0.11819	0.00975
	6.65748	0.04015	0.08237	0.06051	0.11581	0.0085
	6.68816	0.05351	0.08455	0.06017	0.1182	0.00736
	6.71884	0.06713	0.09521	0.05998	0.12564	0.00638
	6.74952	0.08028	0.11149	0.05942	0.13793	0.00557
	6.7802	0.0931	0.13042	0.05816	0.15448	0.00489
	6.81087	0.10632	0.14986	0.05612	0.17453	0.00427
	6.84155	0.12102	0.16839	0.05339	0.19716	0.0037
	6.87223	0.13826	0.18501	0.05026	0.22137	0.00325
	6.90291	0.15869	0.19898	0.04708	0.24607	0.00306
	6.93359	0.18234	0.20972	0.04424	0.2701	0.00324
	6.96427	0.20862	0.21684	0.04204	0.29232	0.00373
	6.99495	0.23647	0.22008	0.04059	0.31161	0.0044
	7.02563	0.26457	0.21939	0.03978	0.32696	0.0051
	7.05631	0.2915	0.2149	0.03935	0.33751	0.00577
	7.08699	0.31589	0.20694	0.03899	0.34261	0.00639
	7.11767	0.33654	0.19608	0.0385	0.34182	0.00699
	7.14835	0.35246	0.18307	0.0378	0.335	0.00762
	7.17903	0.36298	0.16894	0.03699	0.32222	0.00833
	7.20971	0.36778	0.15494	0.03628	0.30387	0.00915
	7.24039	0.36689	0.14258	0.03593	0.28054	0.01008
	7.27107	0.3607	0.13354	0.03615	0.25303	0.01107
	7.30175	0.35	0.12941	0.03699	0.22234	0.01205
	7.33243	0.33589	0.13109	0.03832	0.18955	0.01295
	7.36311	0.31976	0.13845	0.03986	0.15584	0.0137
	7.39379	0.3032	0.15039	0.04127	0.12241	0.01425
	7.42447	0.28787	0.16537	0.04228	0.09049	0.01454
	7.45515	0.27526	0.18179	0.04266	0.06145	0.01457
	7.48583	0.26647	0.19819	0.04232	0.03743	0.01434
	7.51651	0.2619	0.2133	0.04124	0.02406	0.01386
	7.54719	0.26118	0.22593	0.03953	0.02796	0.01316
	7.57787	0.26328	0.23506	0.03733	0.039	0.0123
	7.60854	0.26681	0.2398	0.03486	0.04905	0.01132
	7.63922	0.27033	0.23948	0.03234	0.05636	0.0103
	7.6699	0.27253	0.23361	0.02994	0.06089	0.00931
	7.70058	0.27241	0.22202	0.02777	0.06312	0.00847
	7.73126	0.26928	0.2048	0.02584	0.06374	0.00786
	7.76194	0.26277	0.18238	0.02404	0.06354	0.00759
	7.79262	0.25284	0.15546	0.02223	0.06316	0.00768
	7.8233	0.23974	0.12503	0.02026	0.06303	0.00806
	7.85398	0.22398	0.09234	0.01802	0.06324	0.00863
	7.88466	0.20637	0.05892	0.01545	0.0636	0.00926
	7.91534	0.18792	0.02764	0.01261	0.06375	0.00984
	7.94602	0.16984	0.01827	0.00957	0.0633	0.01028
	7.9767	0.15343	0.04241	0.00652	0.06202	0.01053
	8.00738	0.13988	0.06755	0.00374	0.05983	0.01055
	8.03806	0.12997	0.08922	0.00216	0.05691	0.01034
	8.06874	0.12378	0.10672	0.00307	0.05368	0.00992
	8.09942	0.12056	0.12013	0.00461	0.05075	0.0093
	8.1301	0.11904	0.13003	0.00574	0.0488	0.00855
	8.16078	0.11788	0.13739	0.00625	0.04836	0.00771
	8.19146	0.11602	0.14341	0.00611	0.04952	0.00688
	8.22214	0.11291	0.14926	0.00536	0.05188	0.00612
	8.25282	0.10848	0.15579	0.00408	0.05475	0.00552
	8.2835	0.1031	0.1633	0.00241	0.0574	0.00514
	8.31418	0.09747	0.17151	0.000529613	0.05921	0.00498
	8.34486	0.09243	0.17964	0.00147	0.05975	0.00503
	8.37554	0.08875	0.18674	0.00332	0.05876	0.0052
	8.40621	0.08677	0.19188	0.0049	0.05616	0.00544
	8.43689	0.08626	0.19432	0.00606	0.05201	0.0057
	8.46757	0.08647	0.19366	0.00671	0.04648	0.00594
	8.49825	0.08644	0.18981	0.00679	0.0399	0.00613
	8.52893	0.08524	0.18303	0.00629	0.0327	0.00626
	8.55961	0.08219	0.17389	0.00529	0.0255	0.00631
	8.59029	0.0769	0.16311	0.00399	0.01933	0.00629
	8.62097	0.06929	0.15152	0.00296	0.01598	0.00618
	8.65165	0.05959	0.13989	0.00337	0.01698	0.00601
	8.68233	0.04828	0.12872	0.00514	0.02116	0.00578
	8.71301	0.03626	0.11824	0.0073	0.02642	0.00555
	8.74369	0.02527	0.10826	0.00942	0.03164	0.00533
	8.77437	0.01949	0.09843	0.01123	0.03637	0.00517
	8.80505	0.02343	0.08835	0.01261	0.0405	0.00508
	8.83573	0.03308	0.07792	0.01344	0.04409	0.00505
	8.86641	0.0439	0.06768	0.01368	0.04732	0.00506
	8.89709	0.05424	0.05913	0.01333	0.05044	0.00506
	8.92777	0.06362	0.05483	0.01245	0.05375	0.00504
	8.95845	0.07194	0.05708	0.01119	0.05753	0.00496
	8.98913	0.07931	0.06554	0.00976	0.06197	0.00483
	9.01981	0.08592	0.0776	0.00848	0.06716	0.0047
	9.05049	0.09194	0.09053	0.00779	0.07305	0.0046
	9.08117	0.09747	0.10226	0.00795	0.07947	0.00458
	9.11185	0.10251	0.11136	0.00883	0.08615	0.00469
	9.14253	0.10692	0.11684	0.01003	0.09278	0.00489
	9.17321	0.1105	0.1181	0.01117	0.09903	0.00513
	9.20388	0.113	0.11487	0.012	0.10458	0.00534
	9.23456	0.11421	0.10718	0.01235	0.10913	0.00545
	9.26524	0.11394	0.09537	0.01217	0.11244	0.00538
	9.29592	0.1121	0.08002	0.01144	0.11436	0.00511
	9.3266	0.10869	0.06193	0.01021	0.11478	0.0046
	9.35728	0.10381	0.04205	0.00857	0.11374	0.00387
	9.38796	0.09763	0.02154	0.00669	0.11133	0.00294
	9.41864	0.09039	0.00493	0.00481	0.10777	0.00186
	9.44932	0.0824	0.01956	0.00348	0.10336	0.000768292
	9.48	0.07395	0.03653	0.00352	0.09849	0.000852358
	9.51068	0.06535	0.05089	0.00471	0.09356	0.00196
	9.54136	0.05692	0.06197	0.00615	0.08898	0.00302
	9.57204	0.04894	0.06946	0.0074	0.08507	0.00391
	9.60272	0.04168	0.07333	0.00828	0.08198	0.00456
	9.6334	0.03541	0.07377	0.00871	0.07967	0.00493
	9.66408	0.03044	0.07127	0.00869	0.07789	0.005
	9.69476	0.02703	0.06656	0.00824	0.07628	0.0048
	9.72544	0.02532	0.06059	0.00742	0.07441	0.00443
	9.75612	0.02522	0.0546	0.0063	0.07194	0.00405
	9.7868	0.02639	0.04992	0.005	0.06858	0.00397
	9.81748	0.02842	0.04767	0.00362	0.0642	0.00443
	9.84816	0.03099	0.04822	0.0023	0.05879	0.00542
	9.87884	0.03388	0.05091	0.00128	0.05248	0.0067
	9.90952	0.03699	0.05459	0.00112	0.04548	0.00807
	9.9402	0.04026	0.05822	0.00166	0.0381	0.00934
	9.97088	0.0436	0.0611	0.00216	0.0307	0.01041

## Sheet: Figure 3e
	0.02303	0.02308	0.02313	0.02319	0.02324	0.02329	0.02334	0.02339	0.02344	0.02349	0.02354	0.02359	0.02364	0.02369	0.02374	0.02378	0.02383	0.02388	0.02393	0.02397	0.02402	0.02407	0.02412	0.02416	0.02421	0.02425	0.0243	0.02434	0.02439	0.02443	0.02448	0.02452	0.02456	0.02461	0.02465	0.02469	0.02473	0.02478	0.02482	0.02486	0.0249	0.02494	0.02498	0.02502	0.02506	0.0251	0.02514	0.02518	0.02522
	0.02173	0.02193	0.02213	0.02233	0.02253	0.02274	0.02294	0.02314	0.02334	0.02355	0.02375	0.02395	0.02416	0.02436	0.02456	0.02477	0.02497	0.02518	0.02538	0.02559	0.02579	0.026	0.0262	0.02641	0.02661	0.02682	0.02702	0.02723	0.02743	0.02763	0.02784	0.02804	0.02824	0.02845	0.02865	0.02885	0.02905	0.02925	0.02946	0.02966	0.02986	0.03006	0.03025	0.03045	0.03065	0.03085	0.03104	0.03124	0.03143
	0.01178	0.01202	0.01226	0.01251	0.01276	0.01301	0.01327	0.01353	0.01379	0.01406	0.01433	0.01461	0.01489	0.01517	0.01545	0.01574	0.01603	0.01633	0.01662	0.01692	0.01723	0.01754	0.01785	0.01816	0.01848	0.0188	0.01913	0.01945	0.01978	0.02012	0.02045	0.02079	0.02113	0.02148	0.02182	0.02217	0.02253	0.02288	0.02324	0.0236	0.02396	0.02433	0.02469	0.02506	0.02543	0.02581	0.02618	0.02656	0.02694
	0.00421	0.00418	0.00415	0.00413	0.0041	0.00408	0.00407	0.00406	0.00405	0.00405	0.00406	0.00408	0.00411	0.00415	0.0042	0.00426	0.00434	0.00442	0.00453	0.00464	0.00477	0.00492	0.00508	0.00525	0.00544	0.00565	0.00587	0.0061	0.00635	0.00661	0.00689	0.00718	0.00748	0.0078	0.00813	0.00847	0.00883	0.0092	0.00958	0.00997	0.01037	0.01079	0.01121	0.01165	0.0121	0.01256	0.01303	0.01351	0.01401
	0.01263	0.01275	0.01287	0.01299	0.01311	0.01324	0.01336	0.01348	0.01361	0.01374	0.01387	0.014	0.01413	0.01427	0.01441	0.01455	0.01469	0.01484	0.015	0.01515	0.01531	0.01548	0.01565	0.01582	0.016	0.01619	0.01638	0.01659	0.01679	0.01701	0.01723	0.01746	0.0177	0.01795	0.01821	0.01848	0.01876	0.01905	0.01936	0.01967	0.02	0.02034	0.02069	0.02105	0.02143	0.02182	0.02223	0.02265	0.02308
	0.01297	0.01276	0.01252	0.01228	0.01203	0.01176	0.01149	0.01121	0.01093	0.01064	0.01035	0.01007	0.00979	0.00952	0.00927	0.00903	0.00882	0.00864	0.0085	0.00839	0.00834	0.00834	0.00839	0.00851	0.00868	0.00892	0.00922	0.00957	0.00998	0.01044	0.01094	0.01149	0.01208	0.0127	0.01336	0.01404	0.01475	0.01548	0.01623	0.01701	0.0178	0.0186	0.01942	0.02025	0.02109	0.02194	0.0228	0.02367	0.02454
	0.04296	0.04322	0.04345	0.04366	0.04385	0.04402	0.04417	0.0443	0.04441	0.04452	0.04461	0.0447	0.04478	0.04487	0.04495	0.04505	0.04515	0.04527	0.04541	0.04557	0.04576	0.04598	0.04623	0.04652	0.04686	0.04723	0.04766	0.04813	0.04865	0.04923	0.04985	0.05053	0.05126	0.05204	0.05286	0.05373	0.05465	0.0556	0.05659	0.05762	0.05867	0.05975	0.06085	0.06196	0.06309	0.06422	0.06535	0.06647	0.06759
	0.11332	0.11599	0.11865	0.12129	0.12392	0.12654	0.12913	0.13171	0.13427	0.1368	0.13932	0.14181	0.14428	0.14672	0.14914	0.15154	0.15391	0.15626	0.15858	0.16088	0.16316	0.16541	0.16764	0.16985	0.17203	0.17419	0.17633	0.17844	0.18053	0.18259	0.18463	0.18664	0.18863	0.19058	0.19251	0.1944	0.19626	0.19809	0.19987	0.20162	0.20332	0.20498	0.20658	0.20813	0.20963	0.21107	0.21244	0.21375	0.21499
	0.20283	0.20969	0.21659	0.22352	0.23048	0.23745	0.24444	0.25142	0.25838	0.26533	0.27224	0.27911	0.28593	0.29269	0.29938	0.30599	0.31251	0.31893	0.32525	0.33145	0.33752	0.34346	0.34925	0.3549	0.36038	0.3657	0.37084	0.37579	0.38056	0.38513	0.3895	0.39366	0.3976	0.40131	0.40481	0.40806	0.41108	0.41386	0.4164	0.41868	0.42072	0.4225	0.42402	0.42529	0.4263	0.42705	0.42755	0.42779	0.42777
	0.29242	0.30507	0.3179	0.33091	0.34407	0.35736	0.37076	0.38424	0.39778	0.41135	0.42492	0.43847	0.45197	0.46538	0.47869	0.49186	0.50486	0.51765	0.53021	0.54251	0.55451	0.56619	0.57751	0.58844	0.59896	0.60902	0.61861	0.6277	0.63625	0.64424	0.65165	0.65845	0.66462	0.67013	0.67497	0.67911	0.68255	0.68526	0.68723	0.68845	0.68891	0.6886	0.68753	0.68568	0.68305	0.67966	0.67549	0.67057	0.6649
	0.36267	0.3819	0.40161	0.42177	0.44236	0.46333	0.48467	0.50632	0.52824	0.55039	0.57272	0.59519	0.61773	0.6403	0.66283	0.68526	0.70755	0.72961	0.75139	0.77283	0.79385	0.81438	0.83437	0.85374	0.87243	0.89036	0.90748	0.92371	0.93899	0.95326	0.96646	0.97852	0.9894	0.99903	1.00738	1.01438	1.02	1.0242	1.02694	1.02819	1.02793	1.02613	1.02277	1.01785	1.01135	1.00328	0.99363	0.98243	0.96968
	0.39898	0.42406	0.45002	0.47685	0.50451	0.53296	0.56217	0.59209	0.62266	0.65383	0.68554	0.71771	0.75028	0.78317	0.81629	0.84956	0.88289	0.91617	0.94931	0.98222	1.01477	1.04686	1.07839	1.10924	1.1393	1.16845	1.19659	1.2236	1.24938	1.2738	1.29677	1.31819	1.33795	1.35597	1.37214	1.3864	1.39865	1.40883	1.41687	1.42272	1.42633	1.42766	1.42668	1.42336	1.4177	1.40969	1.39934	1.38666	1.3717
	0.39818	0.42702	0.45717	0.4886	0.52131	0.55527	0.59044	0.62679	0.66426	0.70279	0.74232	0.78278	0.82409	0.86614	0.90885	0.95211	0.9958	1.0398	1.08399	1.12823	1.17238	1.2163	1.25984	1.30284	1.34516	1.38664	1.42712	1.46644	1.50444	1.54098	1.5759	1.60905	1.64029	1.66949	1.69651	1.72123	1.74354	1.76333	1.78052	1.79501	1.80673	1.81563	1.82166	1.82479	1.825	1.82228	1.81665	1.80813	1.79675
	0.36757	0.39752	0.42911	0.46234	0.49721	0.53373	0.57187	0.61161	0.65291	0.69573	0.74001	0.78567	0.83265	0.88085	0.93017	0.98048	1.03167	1.08361	1.13614	1.18911	1.24236	1.29571	1.34898	1.402	1.45456	1.50648	1.55756	1.60761	1.65641	1.70379	1.74955	1.7935	1.83545	1.87524	1.9127	1.94767	1.98001	2.00959	2.03628	2.05999	2.08061	2.09809	2.11236	2.12337	2.13112	2.13559	2.13679	2.13475	2.12953
	0.31887	0.34751	0.37798	0.41029	0.4445	0.4806	0.51862	0.55855	0.60039	0.64409	0.68963	0.73696	0.78599	0.83667	0.88888	0.94252	0.99745	1.05354	1.11063	1.16856	1.22713	1.28616	1.34544	1.40475	1.46388	1.52259	1.58066	1.63785	1.69391	1.74863	1.80177	1.85311	1.90242	1.94951	1.99417	2.03623	2.07551	2.11187	2.14516	2.17529	2.20214	2.22564	2.24574	2.2624	2.27561	2.28538	2.29173	2.29471	2.29438
	0.26322	0.28876	0.31616	0.34546	0.37674	0.41003	0.44539	0.48283	0.52239	0.56406	0.60784	0.65369	0.70158	0.75144	0.8032	0.85674	0.91195	0.96869	1.0268	1.0861	1.14639	1.20745	1.26907	1.33098	1.39294	1.45469	1.51595	1.57644	1.63589	1.69403	1.75058	1.80528	1.85788	1.90813	1.95582	2.00073	2.04269	2.08152	2.11708	2.14927	2.178	2.20319	2.22482	2.24287	2.25737	2.26836	2.27589	2.28006	2.28099
	0.20888	0.23025	0.25335	0.27827	0.30511	0.33394	0.36484	0.3979	0.43317	0.47068	0.51048	0.55258	0.59695	0.64358	0.69241	0.74335	0.79629	0.8511	0.90762	0.96566	1.025	1.08541	1.14663	1.20838	1.27037	1.33228	1.39381	1.45462	1.5144	1.57283	1.62957	1.68434	1.73683	1.78677	1.83391	1.87801	1.91888	1.95635	1.99026	2.02052	2.04705	2.06982	2.08881	2.10406	2.11563	2.12363	2.12817	2.12941	2.12752
	0.16103	0.17778	0.196	0.21582	0.23737	0.26077	0.28615	0.31363	0.34334	0.37537	0.40981	0.44672	0.48613	0.52806	0.57248	0.61933	0.66852	0.71991	0.77334	0.82861	0.88547	0.94367	1.00289	1.06283	1.12313	1.18344	1.24339	1.30261	1.36071	1.41733	1.47211	1.52469	1.57476	1.62201	1.66616	1.70697	1.74423	1.77777	1.80744	1.83316	1.85486	1.87254	1.88622	1.89598	1.90191	1.90418	1.90296	1.89848	1.89099
	0.12243	0.13461	0.14788	0.16239	0.1783	0.1958	0.21509	0.23636	0.25981	0.28563	0.31398	0.34499	0.37876	0.41536	0.45478	0.49699	0.54191	0.58939	0.63925	0.69125	0.7451	0.80049	0.85707	0.91445	0.97223	1.03	1.08731	1.14375	1.1989	1.25234	1.30369	1.35258	1.39866	1.44164	1.48124	1.51724	1.54943	1.57767	1.60184	1.62186	1.63772	1.64942	1.657	1.66056	1.66024	1.65619	1.64863	1.63781	1.62402
	0.0941	0.10224	0.11093	0.12034	0.13066	0.14214	0.15507	0.16976	0.18656	0.20577	0.22769	0.25257	0.28058	0.31184	0.34638	0.38417	0.4251	0.46898	0.51558	0.56459	0.61566	0.66838	0.72232	0.77702	0.83199	0.88674	0.94079	0.99367	1.04491	1.09409	1.14081	1.18474	1.22556	1.26301	1.29688	1.327	1.35324	1.37551	1.39377	1.40799	1.41818	1.42437	1.42661	1.425	1.41963	1.41064	1.3982	1.38253	1.36386
	0.07561	0.08074	0.0858	0.09088	0.09613	0.10182	0.10833	0.11614	0.12584	0.13801	0.15321	0.17189	0.19434	0.22073	0.25106	0.28523	0.32305	0.36423	0.40843	0.45524	0.50418	0.55475	0.60641	0.6586	0.71074	0.76225	0.8126	0.86126	0.90776	0.95168	0.99265	1.03039	1.06468	1.09536	1.12235	1.14562	1.16517	1.18107	1.19336	1.20213	1.20745	1.20938	1.20797	1.20325	1.19524	1.18398	1.1695	1.15185	1.13115
	0.06498	0.06855	0.07152	0.07383	0.07543	0.07643	0.0771	0.07795	0.07985	0.08397	0.09158	0.10372	0.12094	0.14332	0.17063	0.20249	0.23849	0.27815	0.32099	0.36647	0.414	0.46298	0.51274	0.56263	0.61197	0.66011	0.70643	0.75036	0.79141	0.82918	0.86336	0.89375	0.92027	0.94294	0.96188	0.97727	0.98936	0.99843	1.00473	1.00852	1.00996	1.00915	1.00612	1.0008	0.99305	0.98269	0.96951	0.95331	0.93394
	0.05919	0.06251	0.06503	0.06655	0.06682	0.06566	0.06293	0.05866	0.05321	0.04772	0.04473	0.04812	0.06027	0.08035	0.10664	0.13793	0.17343	0.21253	0.25469	0.29931	0.34575	0.39333	0.44132	0.48897	0.5355	0.58017	0.62227	0.66118	0.69636	0.72741	0.75407	0.77625	0.794	0.80758	0.81735	0.82382	0.82758	0.82925	0.8294	0.82854	0.827	0.82496	0.82237	0.81898	0.81439	0.80806	0.7994	0.78784	0.77286
	0.05544	0.05923	0.06232	0.06445	0.06533	0.06465	0.06208	0.05729	0.04995	0.03979	0.0266	0.011	0.01312	0.03622	0.06389	0.09538	0.1304	0.16864	0.20968	0.25299	0.29794	0.3438	0.38977	0.43502	0.47866	0.51985	0.55777	0.59169	0.62102	0.6453	0.66428	0.67792	0.68642	0.69022	0.68999	0.68661	0.68113	0.67465	0.66823	0.6628	0.65898	0.65704	0.65682	0.65777	0.659	0.65946	0.65801	0.65356	0.64518
	0.05202	0.05645	0.06041	0.06365	0.06591	0.0669	0.06632	0.06388	0.05933	0.05256	0.04376	0.03419	0.02844	0.03496	0.05378	0.07992	0.111	0.14598	0.18416	0.22485	0.26732	0.31074	0.35421	0.39679	0.43748	0.47531	0.50932	0.53868	0.56266	0.58073	0.59256	0.59809	0.59759	0.59161	0.58108	0.56724	0.55166	0.53608	0.52233	0.51202	0.50631	0.50564	0.50965	0.5172	0.52665	0.5361	0.5437	0.5478	0.54705
	0.04824	0.05318	0.05789	0.06217	0.0658	0.06853	0.07013	0.07039	0.06916	0.06646	0.06262	0.05858	0.05631	0.05878	0.06859	0.08616	0.11036	0.13984	0.17347	0.21028	0.24932	0.28962	0.33017	0.36988	0.40765	0.44236	0.47296	0.49846	0.518	0.53091	0.53677	0.53541	0.52704	0.5122	0.49191	0.46765	0.4414	0.41568	0.39333	0.37723	0.36961	0.37135	0.3816	0.39806	0.41772	0.43756	0.4549	0.46766	0.47428
	0.04401	0.04922	0.05441	0.05943	0.0641	0.06822	0.0716	0.07408	0.07555	0.07604	0.07578	0.07538	0.07594	0.07904	0.08645	0.09939	0.1182	0.14243	0.17129	0.20384	0.23908	0.27597	0.31341	0.35022	0.38522	0.41718	0.44494	0.4674	0.48357	0.49268	0.49415	0.48769	0.47335	0.45155	0.42317	0.38963	0.35302	0.31632	0.28357	0.25975	0.24959	0.25517	0.27434	0.30213	0.33328	0.36352	0.38977	0.40986	0.42238
	0.0395	0.04473	0.05012	0.05554	0.06086	0.06591	0.07055	0.07464	0.07809	0.08091	0.08324	0.08547	0.0883	0.09271	0.09992	0.11102	0.12673	0.14721	0.17212	0.20084	0.23249	0.26608	0.3005	0.33457	0.36703	0.39662	0.4221	0.44229	0.45614	0.46277	0.46149	0.4519	0.43391	0.40773	0.374	0.3338	0.28882	0.24171	0.19678	0.16149	0.14675	0.15895	0.19122	0.23221	0.27421	0.31282	0.34539	0.37028	0.38647
	0.03493	0.03999	0.04533	0.05085	0.05644	0.062	0.06741	0.07254	0.07733	0.08175	0.08591	0.09004	0.09461	0.10029	0.10794	0.11843	0.1325	0.15054	0.17255	0.19816	0.22672	0.25736	0.28904	0.3206	0.3508	0.37837	0.40203	0.42059	0.43294	0.43815	0.43552	0.42457	0.4051	0.37722	0.34135	0.29824	0.249	0.19521	0.13944	0.08757	0.06118	0.08838	0.13846	0.19067	0.23938	0.28211	0.31734	0.34405	0.36161
	0.0305	0.03526	0.04035	0.04573	0.05132	0.05704	0.06278	0.06848	0.07406	0.0795	0.08485	0.09028	0.09611	0.1028	0.11098	0.12134	0.13453	0.15101	0.17093	0.19414	0.22016	0.24828	0.27756	0.3069	0.33512	0.36094	0.38312	0.40046	0.41186	0.41641	0.4134	0.40235	0.38308	0.35566	0.32047	0.27814	0.22955	0.17584	0.1183	0.05853	0.00818	0.06352	0.12115	0.17505	0.22369	0.26576	0.30021	0.32624	0.34336
	0.02638	0.03074	0.03548	0.04055	0.04592	0.05151	0.05728	0.06315	0.06907	0.07504	0.08107	0.0873	0.09393	0.10131	0.10991	0.12028	0.13295	0.14838	0.16678	0.18813	0.21211	0.23812	0.26534	0.29275	0.31921	0.34352	0.36444	0.3808	0.39157	0.39585	0.39299	0.38258	0.36449	0.33889	0.3062	0.26717	0.22286	0.1748	0.1255	0.08095	0.06085	0.08543	0.12949	0.17585	0.21929	0.25746	0.28893	0.31273	0.32829
	0.02265	0.02657	0.03088	0.03555	0.04055	0.04585	0.05139	0.05714	0.06308	0.06918	0.07548	0.08207	0.08911	0.09687	0.1057	0.11603	0.12832	0.14297	0.16022	0.18012	0.20244	0.2267	0.25217	0.27791	0.30284	0.32579	0.34559	0.3611	0.37133	0.37547	0.37294	0.36344	0.34694	0.32372	0.29434	0.25972	0.22117	0.18071	0.14175	0.11094	0.09962	0.11414	0.14542	0.18243	0.21907	0.25214	0.27974	0.30065	0.31418
Figure3e	0.01933	0.02282	0.02668	0.0309	0.03547	0.04035	0.04552	0.05095	0.05664	0.06258	0.06882	0.07542	0.08254	0.09037	0.09921	0.1094	0.12132	0.13533	0.15166	0.17039	0.19136	0.21417	0.23816	0.26246	0.28604	0.30779	0.32654	0.34124	0.35093	0.35488	0.35262	0.34396	0.329	0.30817	0.28216	0.25203	0.21924	0.18596	0.15557	0.13338	0.12589	0.13587	0.15894	0.18824	0.21861	0.24672	0.27045	0.28843	0.29985
	0.01643	0.0195	0.02293	0.02669	0.0308	0.03521	0.03993	0.04492	0.0502	0.05577	0.06169	0.06803	0.07494	0.08258	0.09122	0.10113	0.11264	0.12605	0.1416	0.15936	0.17922	0.20082	0.22357	0.24664	0.26906	0.28972	0.30751	0.32139	0.33047	0.33409	0.33189	0.3238	0.31008	0.29129	0.26826	0.24214	0.21444	0.1872	0.16334	0.1468	0.14157	0.14916	0.16702	0.19065	0.21593	0.2398	0.26012	0.27544	0.28488
	0.01393	0.01661	0.01962	0.02296	0.02661	0.03057	0.0348	0.0393	0.04407	0.04913	0.05456	0.06044	0.0669	0.07414	0.08237	0.09186	0.10289	0.11571	0.13055	0.14748	0.1664	0.18699	0.2087	0.23074	0.25215	0.27185	0.28875	0.30182	0.31022	0.31335	0.31095	0.30308	0.29016	0.27288	0.25223	0.22942	0.20591	0.18353	0.16466	0.15215	0.14862	0.15495	0.16952	0.18918	0.21063	0.23114	0.24865	0.26169	0.26936
	0.01177	0.0141	0.01674	0.01969	0.02293	0.02644	0.03021	0.03421	0.03844	0.04294	0.04776	0.05303	0.05889	0.06553	0.0732	0.08213	0.09259	0.10481	0.11897	0.13516	0.15328	0.17302	0.19386	0.21503	0.23559	0.25446	0.27055	0.28284	0.29051	0.29301	0.29016	0.28215	0.26954	0.25321	0.23426	0.21398	0.19378	0.17527	0.1603	0.15092	0.14887	0.15473	0.16734	0.18434	0.20306	0.22104	0.23632	0.24747	0.25359
	0.00992	0.01194	0.01424	0.01684	0.01971	0.02284	0.02618	0.02972	0.03343	0.03734	0.04151	0.04608	0.05121	0.05713	0.06409	0.07236	0.08217	0.09375	0.10727	0.12277	0.14018	0.15919	0.17929	0.19974	0.21958	0.23774	0.25312	0.2647	0.27164	0.27343	0.26995	0.26148	0.24874	0.23277	0.21485	0.19634	0.17867	0.1632	0.15137	0.14461	0.14406	0.15003	0.16164	0.17703	0.1939	0.21006	0.22362	0.23319	0.23793
	0.00834	0.01007	0.01207	0.01436	0.01692	0.01971	0.0227	0.02583	0.02907	0.03242	0.03594	0.03977	0.0441	0.0492	0.05535	0.06285	0.07196	0.08287	0.09575	0.11061	0.12738	0.14574	0.16521	0.18503	0.20426	0.22184	0.23662	0.24757	0.25384	0.25492	0.25069	0.24155	0.22831	0.21219	0.19465	0.17722	0.16135	0.14827	0.13906	0.13465	0.13569	0.14228	0.15364	0.16819	0.18391	0.19878	0.21099	0.21923	0.2227
	0.007	0.00846	0.0102	0.01221	0.01449	0.01701	0.0197	0.0225	0.02534	0.02819	0.03111	0.0342	0.0377	0.04191	0.04718	0.05385	0.0622	0.07243	0.08467	0.09892	0.11508	0.13286	0.15174	0.17101	0.18973	0.20682	0.22112	0.23156	0.23726	0.23767	0.2327	0.22276	0.20877	0.19209	0.17437	0.15736	0.14264	0.1314	0.12446	0.12229	0.1251	0.13273	0.14439	0.15868	0.17375	0.18769	0.19882	0.20587	0.20813
	0.00585	0.00708	0.00857	0.01034	0.01239	0.01467	0.01713	0.01966	0.02218	0.02463	0.027	0.0294	0.03208	0.03537	0.03971	0.04551	0.05307	0.06262	0.07422	0.08789	0.10346	0.12067	0.139	0.15776	0.17602	0.19268	0.2066	0.21665	0.22192	0.2218	0.21618	0.20545	0.19057	0.17303	0.15467	0.13748	0.1233	0.11345	0.10855	0.10864	0.11343	0.12243	0.13481	0.14921	0.16393	0.17717	0.18733	0.19326	0.19435
	0.00489	0.0059	0.00716	0.00871	0.01055	0.01265	0.01492	0.01726	0.01954	0.02166	0.02358	0.02537	0.02726	0.02964	0.03302	0.03791	0.04469	0.05355	0.06455	0.07763	0.09263	0.10927	0.12705	0.1453	0.16311	0.17941	0.19303	0.20281	0.2078	0.20732	0.2012	0.18979	0.17405	0.1555	0.13613	0.11823	0.10402	0.09514	0.09217	0.09463	0.10163	0.11226	0.12558	0.1403	0.15481	0.16743	0.17668	0.1815	0.18141
	0.00408	0.00489	0.00594	0.00728	0.00894	0.01088	0.01301	0.01521	0.01732	0.0192	0.02077	0.02204	0.02322	0.02471	0.02713	0.0311	0.0371	0.04532	0.05573	0.06824	0.08267	0.09871	0.11591	0.13363	0.151	0.16695	0.18032	0.18994	0.1948	0.19416	0.18776	0.17588	0.15941	0.13985	0.11928	0.10021	0.08537	0.07706	0.07603	0.0811	0.0905	0.1029	0.11722	0.13228	0.14659	0.15858	0.16688	0.17057	0.1693
	0.00341	0.00403	0.00488	0.00603	0.00753	0.00934	0.01136	0.01345	0.01545	0.01717	0.01849	0.01936	0.01992	0.02059	0.02204	0.0251	0.03035	0.03795	0.04782	0.05978	0.0736	0.08901	0.10559	0.12274	0.13962	0.15523	0.16839	0.17794	0.1828	0.18219	0.17575	0.16366	0.14672	0.12633	0.10453	0.08394	0.06785	0.05968	0.06075	0.06877	0.08071	0.09481	0.11003	0.12532	0.13932	0.15061	0.15791	0.16043	0.15798
	0.00287	0.00332	0.00397	0.00495	0.00629	0.00798	0.00991	0.01194	0.01386	0.01549	0.01664	0.01722	0.0173	0.01721	0.01772	0.01987	0.02441	0.03147	0.04084	0.05223	0.06543	0.08017	0.09607	0.11259	0.12895	0.14418	0.15716	0.16669	0.17167	0.17126	0.16502	0.15301	0.13592	0.11502	0.09218	0.06994	0.05193	0.04336	0.04696	0.05833	0.07274	0.08828	0.10413	0.11943	0.13299	0.14346	0.14969	0.15102	0.14738
	0.00244	0.00273	0.0032	0.004	0.0052	0.00679	0.00865	0.01062	0.01251	0.01408	0.01514	0.01554	0.01525	0.01455	0.01416	0.01537	0.01925	0.02585	0.03476	0.0456	0.05815	0.07216	0.08732	0.10315	0.11893	0.13376	0.14654	0.15609	0.16128	0.16121	0.15536	0.14372	0.12684	0.10585	0.08239	0.05867	0.03816	0.02835	0.03543	0.05041	0.06687	0.08337	0.09948	0.11454	0.12747	0.13703	0.14215	0.14227	0.13745
	0.0021	0.00226	0.00256	0.00318	0.00425	0.00574	0.00754	0.00948	0.01134	0.01289	0.01391	0.01421	0.0137	0.01252	0.01131	0.01156	0.01483	0.02106	0.02955	0.03984	0.0517	0.06494	0.07929	0.09437	0.10952	0.12391	0.13648	0.14606	0.15151	0.15188	0.1466	0.13557	0.11923	0.09859	0.07509	0.05053	0.02742	0.01485	0.02729	0.04541	0.06309	0.07995	0.09593	0.1105	0.12265	0.13121	0.13518	0.1341	0.12814
	0.00185	0.0019	0.00202	0.00247	0.00341	0.00483	0.00657	0.00847	0.01031	0.01187	0.01289	0.01316	0.01253	0.01104	0.00914	0.00839	0.01108	0.01706	0.02517	0.03489	0.04603	0.05844	0.07194	0.0862	0.10068	0.1146	0.12693	0.13654	0.14228	0.14316	0.13856	0.12831	0.1128	0.09294	0.07004	0.04562	0.02125	0.0036	0.02389	0.04331	0.06114	0.07776	0.09324	0.1071	0.11837	0.12589	0.12873	0.12648	0.11943
	0.00167	0.00163	0.00161	0.00187	0.00269	0.00403	0.00572	0.00758	0.00941	0.01097	0.01202	0.01231	0.01166	0.01003	0.00762	0.00583	0.00797	0.01379	0.02154	0.03068	0.04106	0.0526	0.0652	0.07861	0.09238	0.10578	0.11786	0.12749	0.13352	0.13493	0.13108	0.12174	0.10727	0.08852	0.06677	0.04358	0.02081	0.00829	0.02514	0.04351	0.06057	0.07647	0.09118	0.10419	0.1145	0.12098	0.12271	0.11935	0.11128
	0.00154	0.00145	0.00129	0.00137	0.00207	0.00334	0.00498	0.0068	0.00861	0.01018	0.01126	0.0116	0.01101	0.00935	0.00669	0.00388	0.00543	0.01121	0.01859	0.02712	0.03671	0.04736	0.05903	0.07156	0.08457	0.09744	0.10924	0.11888	0.12518	0.12713	0.12404	0.11568	0.10236	0.08495	0.06477	0.04358	0.02432	0.01702	0.029	0.04512	0.06087	0.07573	0.08951	0.10158	0.11092	0.11638	0.11707	0.11269	0.10368
	0.00144	0.00133	0.00109	0.000954477	0.00154	0.00276	0.00434	0.00612	0.0079	0.00947	0.01058	0.01099	0.01049	0.00892	0.00624	0.00269	0.00348	0.00927	0.01623	0.02412	0.03292	0.04266	0.05338	0.065	0.07725	0.08956	0.10107	0.11069	0.11725	0.11971	0.11737	0.10998	0.09788	0.08193	0.06352	0.04469	0.02902	0.0244	0.03352	0.04733	0.06156	0.07527	0.08803	0.09915	0.10755	0.11206	0.11179	0.10647	0.09663
	0.00137	0.00126	0.000970336	0.000641702	0.00109	0.00227	0.0038	0.00552	0.00726	0.00882	0.00996	0.01045	0.01006	0.00864	0.00611	0.00246	0.00226	0.00791	0.01438	0.02161	0.0296	0.03843	0.04819	0.0589	0.07038	0.08213	0.09334	0.10292	0.1097	0.11263	0.11099	0.10455	0.09364	0.07918	0.06261	0.04614	0.03348	0.03039	0.03773	0.04956	0.06232	0.07485	0.08661	0.0968	0.1043	0.10794	0.10681	0.10068	0.0901
	0.00131	0.00122	0.000927025	0.000452124	0.000720473	0.00187	0.00333	0.00499	0.00669	0.00823	0.00939	0.00995	0.00968	0.00845	0.00616	0.0029	0.00205	0.00703	0.01294	0.01951	0.0267	0.03462	0.04343	0.05323	0.06394	0.07513	0.08603	0.09556	0.10254	0.10588	0.10489	0.09932	0.08956	0.07652	0.06174	0.04747	0.03719	0.03508	0.04124	0.05147	0.06289	0.07432	0.08512	0.09445	0.10114	0.104	0.10212	0.09529	0.08409
	0.00126	0.00119	0.000927093	0.000415882	0.000437117	0.00155	0.00294	0.00453	0.00617	0.00768	0.00886	0.00948	0.00934	0.00829	0.00629	0.00354	0.00257	0.00654	0.01184	0.01774	0.02416	0.03119	0.03906	0.04796	0.05791	0.06857	0.07916	0.08863	0.09575	0.09946	0.09903	0.09426	0.08554	0.07384	0.06072	0.04839	0.04	0.03859	0.04392	0.05289	0.06314	0.07358	0.08352	0.09206	0.09803	0.10021	0.0977	0.09028	0.07859
	0.00121	0.00117	0.000946309	0.000487112	0.000277773	0.00131	0.00261	0.00412	0.00569	0.00717	0.00835	0.00902	0.009	0.00814	0.00642	0.00413	0.00324	0.00631	0.01098	0.01624	0.02192	0.02809	0.03504	0.04307	0.05229	0.06242	0.07272	0.08211	0.08935	0.09336	0.09341	0.08934	0.08156	0.07107	0.05944	0.04881	0.04191	0.04103	0.04576	0.05373	0.06301	0.07258	0.08175	0.0896	0.09495	0.09655	0.09351	0.08564	0.07356
	0.00116	0.00115	0.000968897	0.00058655	0.000298641	0.00114	0.00235	0.00376	0.00526	0.00669	0.00786	0.00858	0.00866	0.00798	0.00653	0.00463	0.00386	0.00625	0.01032	0.01498	0.01995	0.0253	0.03137	0.03854	0.04705	0.05668	0.06671	0.07601	0.08333	0.08758	0.08803	0.08455	0.07759	0.06819	0.05788	0.04869	0.043	0.04252	0.04682	0.05401	0.06247	0.07131	0.07981	0.08707	0.09188	0.09301	0.08955	0.08132	0.06898
	0.00111	0.00112	0.000986431	0.000677839	0.000408364	0.00103	0.00212	0.00345	0.00487	0.00625	0.0074	0.00815	0.00832	0.0078	0.00659	0.00502	0.00436	0.00626	0.00979	0.01389	0.01821	0.02279	0.028	0.03435	0.04218	0.05134	0.0611	0.07032	0.0777	0.08212	0.08289	0.0799	0.07365	0.06519	0.05602	0.04806	0.04335	0.0432	0.04718	0.05374	0.06154	0.06976	0.0777	0.08446	0.08884	0.08957	0.08579	0.07732	0.06482
	0.00106	0.00109	0.000995205	0.000750769	0.000519756	0.000963647	0.00194	0.00317	0.00451	0.00583	0.00695	0.00772	0.00797	0.0076	0.00661	0.00531	0.00476	0.0063	0.00936	0.01296	0.01668	0.02054	0.02492	0.03048	0.03766	0.04639	0.05591	0.06504	0.07244	0.07698	0.078	0.0754	0.06974	0.06209	0.05391	0.04698	0.04307	0.0432	0.04693	0.05299	0.06025	0.06795	0.07544	0.08179	0.0858	0.08624	0.08222	0.07359	0.06104
	0.00101	0.00106	0.000994154	0.000803896	0.000612032	0.000930587	0.00179	0.00292	0.00418	0.00543	0.00652	0.00729	0.00761	0.00737	0.00658	0.00551	0.00507	0.00634	0.009	0.01216	0.01535	0.01852	0.02213	0.02691	0.03349	0.04182	0.05112	0.06015	0.06754	0.07216	0.07334	0.07106	0.06589	0.05892	0.05158	0.04552	0.04227	0.04261	0.04616	0.05183	0.05864	0.06593	0.07304	0.07906	0.0828	0.083	0.07882	0.07011	0.0576
	0.000958078	0.00102	0.000983579	0.000838569	0.000682536	0.000915077	0.00166	0.00271	0.00388	0.00506	0.00611	0.00688	0.00725	0.00712	0.0065	0.00564	0.00529	0.00637	0.0087	0.01147	0.01417	0.01673	0.01959	0.02363	0.02964	0.0376	0.04671	0.05564	0.063	0.06764	0.06894	0.06688	0.0621	0.05571	0.04909	0.04375	0.04104	0.04156	0.04496	0.05031	0.05677	0.06372	0.07053	0.0763	0.07982	0.07986	0.07557	0.06685	0.05446
[truncated: 151 more columns]

## Sheet: Figure 3f
		Co3O4	CoO	CoPc	Co_foil	Co-TP-COF
Figure3f	Energy	normalized absorption	normalized absorption	normalized absorption	normalized absorption	normalized absorption
	7513.86	0.00396	0.00176	0.00849	0.0036	0.01782
	7517.47	0.00409	0.000559979	0.00799	0.00345	0.017
	7521.35	0.00355	0.00132	0.00744	0.00327	0.01612
	7525.1	0.00388	0.00141	0.00692	0.00312	0.01527
	7528.98	0.00301	0.00127	0.00637	0.00296	0.01439
	7532.88	0.00268	0.00117	0.00583	0.00285	0.01351
	7536.77	0.00257	0.000973788	0.00528	0.00261	0.01263
	7540.74	0.00267	0.000906661	0.00507	0.00241	0.01173
	7544.57	0.00213	0.000779563	0.00469	0.00216	0.01086
	7548.42	0.00192	0.000653036	0.00431	0.00199	0.00999
	7552.4	0.00212	0.000504689	0.00409	0.00177	0.00908
	7556.31	0.0019	0.000515051	0.00371	0.00153	0.00819
	7560.37	0.00167	0.000447176	0.00334	0.00128	0.00728
	7564.23	0.00112	0.000330987	0.00303	0.00109	0.0064
	7568.09	0.000907314	0.000254462	0.00283	0.001	0.00552
	7572.02	0.00155	0.000207842	0.00248	0.00123	0.00463
	7575.96	0.001	0.000164458	0.00216	0.000960553	0.00374
	7579.97	0.000556518	0.000145471	0.00183	0.000712031	0.00283
	7583.92	0.000875658	3.78708e-05	0.00161	0.000571108	0.00194
	7587.8	0.00022174	-1.63e-07	0.00135	0.000411309	0.00106
	7591.89	0.000202513	-1.65893e-05	0.00105	0.000248216	0.000363986
	7595.71	-0.000120214	-0.000176354	0.000773774	0.000119382	0.000413863
	7599.81	-3.14915e-05	-0.000251683	0.000535763	-1.01003e-05	0.000437774
	7603.78	-0.000257751	-0.000319304	0.000270328	-0.000104326	0.000387124
	7607.75	-0.000701765	-0.000321222	8.02821e-05	-0.000181131	0.00018449
	7611.73	-0.000820076	-0.000346518	-0.000153641	-0.000186239	0.000125695
	7615.71	-0.000395183	-0.000299293	-0.000389043	-0.000361482	1.99799e-05
	7619.7	-0.000514169	-0.0003608	-0.000552009	-0.000641031	-0.000201167
	7623.76	-0.00107	-0.000410332	-0.000797231	-0.00079702	-0.000293154
	7627.68	-0.00108	-0.000773721	-0.000962572	-0.000861853	-0.000270571
	7631.82	-0.000993765	-0.000259311	-0.0011	-0.000885571	-0.000289449
	7635.82	-0.000679353	-0.000336686	-0.00131	-0.000894061	-0.000307235
	7639.83	-0.000691488	-0.000275388	-0.00131	-0.000896232	-0.00052344
	7643.84	-0.000704045	-0.000130754	-0.00154	-0.000876204	-0.000396292
	7647.85	-0.00104	-0.000142013	-0.00165	-0.000880854	-0.000392202
	7651.87	-0.000838881	-0.000142942	-0.00174	-0.000807809	-0.000411685
	7655.97	-0.000206109	1.20085e-05	-0.00173	-0.000937001	-0.000350849
	7660.07	-0.000769469	5.45527e-05	-0.00177	-0.00086059	-0.00023555
	7664.1	-0.000131548	0.000170042	-0.00176	-0.000603492	-0.000184788
	7668.07	-0.000140475	0.000191393	-0.00168	-0.000491795	-0.000172275
	7672.18	0.00027336	0.000859629	-0.00153	-0.000422147	3.92264e-05
	7676.23	0.000257933	0.00121	-0.00139	-0.000247549	0.000331237
	7680.28	0.00122	0.00165	-0.0011	0.000163187	0.000643759
	7684.4	0.0012	0.00231	-0.000652624	0.000879979	0.00106
	7688.46	0.00292	0.00372	2.37022e-05	0.00167	0.00149
	7692.53	0.00432	0.00546	0.000801754	0.00272	0.00245
	7693.09	0.00481	0.00582	0.000952527	0.00287	0.00256
	7693.51	0.005	0.00607	0.00105	0.00302	0.00265
	7694	0.00539	0.00638	0.0012	0.00322	0.00276
	7694.49	0.00589	0.00667	0.00139	0.00344	0.00287
	7694.91	0.00564	0.00693	0.00154	0.00364	0.00295
	7695.4	0.00625	0.00729	0.0017	0.00388	0.00304
	7695.89	0.0061	0.00776	0.0019	0.00413	0.00315
	7696.39	0.00682	0.00826	0.00211	0.00438	0.00333
	7696.88	0.0071	0.00871	0.00234	0.00468	0.00349
	7697.3	0.00794	0.00918	0.00254	0.00494	0.00363
	7697.79	0.00833	0.00984	0.00276	0.00515	0.00389
	7698.28	0.00829	0.01054	0.00296	0.0054	0.00416
	7698.77	0.00879	0.0113	0.00318	0.00571	0.00434
	7699.26	0.00929	0.0122	0.00346	0.00619	0.00455
	7699.76	0.01023	0.01339	0.00378	0.0066	0.00479
	7700.11	0.01063	0.01442	0.00399	0.00689	0.00495
	7700.67	0.01178	0.01611	0.0044	0.00741	0.00522
	7701.16	0.01239	0.01783	0.00473	0.00792	0.00553
	7701.65	0.01333	0.02005	0.00508	0.00845	0.00584
	7702.07	0.01471	0.02251	0.00549	0.00892	0.0061
	7702.64	0.01607	0.02699	0.00603	0.0096	0.0065
	7703.13	0.01821	0.03342	0.00647	0.01031	0.0069
	7703.55	0.02187	0.04204	0.00695	0.01104	0.00731
	7704.11	0.02823	0.05918	0.0077	0.01218	0.00788
	7704.61	0.03482	0.08365	0.00833	0.01338	0.00846
	7704.96	0.04001	0.10806	0.00893	0.01431	0.00888
	7705.45	0.04214	0.14889	0.00992	0.0161	0.00947
	7705.94	0.04178	0.18725	0.01108	0.01867	0.01016
	7706.44	0.04021	0.22164	0.01255	0.02232	0.01099
	7707	0.03886	0.25727	0.01502	0.02817	0.01223
	7707.42	0.03959	0.28186	0.01752	0.03297	0.01329
	7707.91	0.0415	0.30353	0.02171	0.03804	0.01513
	7708.41	0.04494	0.32078	0.02924	0.0411	0.01745
	7708.9	0.05022	0.33164	0.03961	0.04163	0.02024
	7709.39	0.05866	0.33828	0.05221	0.04232	0.02366
	7709.89	0.06775	0.34383	0.06282	0.04378	0.02732
	7710.31	0.07935	0.34914	0.06738	0.04722	0.03062
	7710.8	0.09572	0.35762	0.06716	0.0527	0.03468
	7711.3	0.11709	0.37096	0.06591	0.0599	0.03911
	7711.79	0.14456	0.39075	0.06692	0.07226	0.04474
	7712.21	0.18181	0.41087	0.06874	0.08533	0.05004
	7712.78	0.22448	0.44295	0.07153	0.10643	0.06023
	7713.27	0.2776	0.47183	0.07385	0.13036	0.07193
	7713.69	0.34029	0.4947	0.0761	0.15501	0.08814
	7714.26	0.41068	0.5258	0.08047	0.19307	0.11472
	7714.68	0.4874	0.54885	0.08578	0.22924	0.14141
	7715.1	0.57215	0.57376	0.09296	0.27075	0.17087
	7715.53	0.66604	0.59913	0.10391	0.31404	0.20284
	7716.02	0.76699	0.62144	0.1205	0.37011	0.24433
	7716.58	0.86891	0.64407	0.14908	0.42951	0.29568
	7717.08	0.98214	0.66579	0.18249	0.48014	0.3364
	7717.5	1.09147	0.68494	0.21618	0.52353	0.36674
	7718	1.20077	0.70604	0.26331	0.57757	0.38547
	7718.49	1.30452	0.72792	0.31023	0.63984	0.39594
	7718.91	1.39447	0.74885	0.35091	0.70116	0.40051
	7719.48	1.46497	0.77778	0.40758	0.80169	0.40879
	7719.9	1.51719	0.79731	0.4434	0.88254	0.4174
	7720.4	1.54648	0.82044	0.48197	0.97959	0.43245
	7720.82	1.55815	0.8383	0.51626	1.05246	0.44895
	7721.32	1.55059	0.8542	0.55789	1.12948	0.47155
	7721.88	1.5301	0.87029	0.61175	1.20345	0.5047
	7722.31	1.50177	0.8822	0.65812	1.24971	0.53152
	7722.8	1.46486	0.89374	0.71575	1.30933	0.56892
	7723.3	1.42284	0.90447	0.77127	1.37437	0.60752
	7723.79	1.38386	0.91408	0.81888	1.44487	0.64822
	7724.28	1.34488	0.92129	0.85915	1.50673	0.6894
	7724.78	1.30906	0.92757	0.89722	1.54428	0.73077
	7725.2	1.26942	0.93238	0.92658	1.55966	0.76643
	7725.7	1.23686	0.93623	0.95591	1.5339	0.80713
	7726.12	1.20831	0.93859	0.98275	1.49483	0.83919
	7726.69	1.17977	0.9411	1.02245	1.4216	0.8802
	7727.11	1.15459	0.94293	1.05993	1.35386	0.90917
	7727.61	1.13225	0.94543	1.11515	1.28315	0.94083
	7728.1	1.1124	0.94813	1.17822	1.21925	0.97171
	7728.6	1.09517	0.9507	1.24801	1.16458	1.00201
	7729.1	1.08076	0.95281	1.31578	1.12402	1.03074
	7729.66	1.06733	0.95401	1.37644	1.08651	1.06086
	7730.09	1.05726	0.95377	1.40179	1.06283	1.07847
	7730.51	1.04948	0.95245	1.40232	1.03927	1.09515
	7730.94	1.04202	0.95001	1.38432	1.01533	1.10804
	7731.51	1.03294	0.94642	1.34085	0.9758	1.12432
	7732.07	1.02386	0.94206	1.28444	0.936	1.1375
	7732.5	1.0188	0.93823	1.23797	0.90796	1.14641
	7732.99	1.00939	0.93415	1.19274	0.87843	1.15639
	7733.49	0.99933	0.93016	1.15168	0.8565	1.16648
	7733.98	0.98937	0.92616	1.11957	0.84066	1.17621
	7734.48	0.98094	0.92287	1.09716	0.82988	1.185
	7734.98	0.97251	0.91984	1.08032	0.82564	1.19342
	7735.4	0.96298	0.91707	1.06941	0.82729	1.20023
	7735.9	0.95445	0.91411	1.06111	0.83275	1.20593
	7736.4	0.94199	0.91135	1.05565	0.84399	1.21061
	7736.89	0.93215	0.90919	1.05154	0.8605	1.21147
	7737.32	0.92143	0.90748	1.04904	0.87661	1.21118
	7737.89	0.90985	0.90531	1.04585	0.90126	1.20711
	7738.38	0.89903	0.90387	1.04238	0.92338	1.19961
	7738.81	0.88852	0.90291	1.03827	0.94026	1.19199
	7739.31	0.8764	0.90196	1.03146	0.95647	1.17622
	7739.8	0.86644	0.90117	1.02416	0.96498	1.15773
	7740.23	0.85561	0.90072	1.01729	0.96756	1.13822
	7740.66	0.84522	0.90056	1.01051	0.96741	1.11864
	7741.15	0.8357	0.90088	1.00495	0.95983	1.09574
	7741.72	0.82706	0.90188	1.00263	0.94737	1.06753
	7742.22	0.81721	0.90327	1.00339	0.93426	1.0436
	7742.65	0.80954	0.90502	1.00604	0.92279	1.02538
	7743.14	0.80339	0.9075	1.00966	0.90929	1.0076
	7743.64	0.79593	0.91046	1.01308	0.89695	0.9931
	7744.14	0.79109	0.91407	1.01494	0.88601	0.98068
	7744.64	0.78755	0.918	1.01471	0.87701	0.96909
	7745.13	0.78532	0.92249	1.01212	0.86905	0.961
	7745.56	0.78394	0.92727	1.00861	0.86266	0.95441
	7745.99	0.78029	0.93204	1.00306	0.85635	0.94917
	7746.48	0.78164	0.9376	0.99634	0.84921	0.9438
	7746.98	0.78267	0.94338	0.98936	0.84232	0.93952
	7747.55	0.78544	0.95019	0.97948	0.83488	0.93546
	7747.98	0.78939	0.95554	0.97196	0.83045	0.93274
	7748.48	0.79455	0.96194	0.96137	0.82567	0.93074
	7748.98	0.79992	0.96894	0.9515	0.82153	0.92894
	7749.47	0.80649	0.97568	0.94267	0.81884	0.92739
	7749.97	0.81187	0.98187	0.93396	0.81703	0.92627
	7750.47	0.82029	0.9887	0.92437	0.81583	0.9252
	7750.83	0.83065	0.9938	0.91918	0.81566	0.92447
	7751.32	0.83983	1.0003	0.91224	0.8161	0.92338
	7751.9	0.85086	1.00663	0.90532	0.81796	0.92193
	7752.39	0.86254	1.01128	0.89945	0.82092	0.92006
	7752.89	0.87205	1.01553	0.89394	0.82511	0.91784
	7753.39	0.88536	1.01977	0.88814	0.82989	0.91446
	7753.89	0.89714	1.02301	0.88282	0.83505	0.91039
	7754.32	0.90816	1.02516	0.8779	0.84028	0.90605
	7754.89	0.91855	1.02735	0.87129	0.84709	0.89974
	7755.32	0.92891	1.02815	0.86664	0.85212	0.89481
	7755.81	0.94027	1.02839	0.86098	0.85824	0.88877
	7756.24	0.94998	1.02792	0.85649	0.86332	0.88348
	7756.74	0.96047	1.02668	0.85184	0.86908	0.87612
	7757.24	0.96834	1.02461	0.84706	0.87423	0.86899
	7757.81	0.97905	1.02105	0.8419	0.8801	0.8614
	7758.24	0.98561	1.01764	0.83826	0.88402	0.85623
	7758.74	0.99435	1.01283	0.83463	0.8885	0.85054
	7759.31	0.99919	1.0062	0.8312	0.89373	0.84531
	7760.24	1.01276	0.99429	0.82782	0.90383	0.8406
	7761.1	1.02349	0.98196	0.82768	0.91693	0.83988
	7762.17	1.02892	0.96705	0.83092	0.94158	0.8448
	7763.17	1.03347	0.95402	0.83523	0.97153	0.8548
	7764.17	1.03737	0.93946	0.84007	1.00415	0.86952
	7765.1	1.04192	0.92772	0.84403	1.03455	0.88667
	7766.1	1.04321	0.91714	0.84804	1.06321	0.9041
	7766.96	1.04611	0.90942	0.85217	1.08469	0.91899
	7768.03	1.04719	0.90308	0.85949	1.10583	0.93468
	7768.96	1.05022	0.89909	0.86802	1.11948	0.94428
	7769.96	1.05259	0.89562	0.87819	1.13093	0.95008
	7770.89	1.05431	0.89299	0.88896	1.14019	0.95175
	7771.82	1.05277	0.89039	0.90064	1.14847	0.95126
	7772.9	1.05254	0.88807	0.91381	1.15281	0.94929
	7773.83	1.05328	0.88647	0.92493	1.15011	0.94777
	7774.83	1.0512	0.88567	0.93577	1.14059	0.94679
	7775.84	1.04999	0.88616	0.94489	1.12512	0.9467
	7776.77	1.04866	0.88808	0.95264	1.10863	0.94748
	7777.77	1.04462	0.89187	0.96238	1.0891	0.94972
	7778.78	1.04102	0.89645	0.97404	1.06972	0.95265
	7779.71	1.03654	0.90159	0.98592	1.05099	0.9564
	7780.72	1.03261	0.90742	1.00064	1.03104	0.96057
	7781.72	1.02814	0.91339	1.01841	1.01304	0.96501
	7782.73	1.02465	0.92003	1.03512	0.99731	0.97018
	7783.73	1.023	0.92627	1.04932	0.98463	0.9759
	7784.74	1.01679	0.93266	1.05947	0.9734	0.98147
	7785.67	1.01557	0.93895	1.06557	0.96321	0.98549
	7786.68	1.01099	0.9449	1.06854	0.95218	0.98919
	7787.61	1.00792	0.94989	1.0691	0.9419	0.99248
	7788.62	1.0016	0.95402	1.06798	0.93135	0.99522
	7789.56	0.99745	0.95762	1.06617	0.92336	0.99811
	7790.64	0.9932	0.96195	1.06351	0.91541	1.0021
	7791.57	0.9885	0.96654	1.06121	0.91039	1.00483
	7792.51	0.98521	0.97189	1.05965	0.90726	1.00794
	7793.59	0.97988	0.97927	1.05822	0.90588	1.01086
	7794.52	0.97605	0.98657	1.05652	0.90732	1.01255
	7795.46	0.97179	0.99456	1.0542	0.91103	1.01336
	7796.47	0.96894	1.00448	1.04892	0.91728	1.01377
	7797.41	0.96783	1.01431	1.04358	0.92458	1.01383
	7798.42	0.9626	1.0245	1.03669	0.9336	1.01349
	7799.35	0.95844	1.03368	1.02896	0.94231	1.01288
	7800.44	0.95659	1.04275	1.01897	0.95166	1.01168
	7801.38	0.95417	1.0502	1.01095	0.95847	1.01087
	7802.39	0.95263	1.05544	1.0011	0.96357	1.01022
	7803.32	0.95228	1.05829	0.9923	0.96664	1.00997
	7804.34	0.95042	1.0591	0.98471	0.96814	1.00952
	7805.35	0.95203	1.05738	0.97736	0.96856	1.00945
	7806.36	0.95332	1.05451	0.97109	0.96867	1.00944
	7807.37	0.95406	1.05053	0.96568	0.96911	1.00991
	7808.24	0.95577	1.04642	0.96094	0.96996	1.01016
	7809.32	0.95717	1.04149	0.95833	0.97144	1.01046
	7811.13	0.96092	1.0318	0.95519	0.97504	1.0103
	7812.87	0.96466	1.02079	0.95578	0.98215	1.00909
	7814.83	0.9681	1.00647	0.96008	0.9965	1.00558
	7816.64	0.97131	0.99214	0.9642	1.01434	1.00155
	7818.38	0.9745	0.9777	0.96594	1.03101	0.99675
	7820.26	0.97772	0.96202	0.96546	1.04265	0.99185
	7822.08	0.98114	0.94739	0.96457	1.04462	0.98805
	7823.82	0.98249	0.93414	0.96562	1.03973	0.98519
	7825.71	0.98624	0.92193	0.96898	1.02793	0.98254
	7827.52	0.98956	0.91314	0.97382	1.01222	0.9802
	7829.34	0.99309	0.90781	0.98025	0.99346	0.97822
	7831.16	0.99727	0.90621	0.98738	0.9734	0.97604
	7833.12	0.99722	0.90806	0.99437	0.95192	0.97475
	7834.95	1.0014	0.91199	0.99834	0.93536	0.97341
	7836.84	1.00331	0.91678	0.99968	0.9264	0.97213
	7838.66	1.00532	0.9213	0.9988	0.92936	0.97134
	7840.48	1.00667	0.92589	0.99667	0.94369	0.96963
	7842.31	1.009	0.93109	0.99358	0.96555	0.9682
	7844.13	1.01155	0.93696	0.9878	0.98968	0.9663
	7845.96	1.01291	0.94263	0.97892	1.01134	0.96414
	7847.78	1.01415	0.94809	0.96576	1.02566	0.96246
	7849.54	1.01441	0.95371	0.95018	1.0308	0.96121
	7851.44	1.0161	0.96085	0.93362	1.02733	0.96066
	7853.27	1.01549	0.96967	0.92146	1.01861	0.96112
	7855.03	1.01662	0.98045	0.9163	1.00974	0.96179
	7856.93	1.01668	0.99423	0.91701	1.00236	0.96396
	7858.84	1.0164	1.00932	0.9237	0.99952	0.96738
	7860.67	1.01591	1.02352	0.93387	1.00255	0.97081
	7862.57	1.01564	1.03731	0.94674	1.00954	0.97535
	7864.48	1.01384	1.04999	0.96102	1.01781	0.98043
	7866.24	1.01279	1.0604	0.97438	1.02553	0.98544
	7868.08	1.01197	1.0684	0.98845	1.03367	0.99043
	7869.99	1.00996	1.07435	1.00249	1.04144	0.9959
	7871.76	1.00793	1.07662	1.01394	1.0467	1.00073
	7873.67	1.00668	1.07558	1.02344	1.04956	1.00539
	7875.51	1.00477	1.07029	1.02944	1.04935	1.00909
	7877.28	1.00372	1.0623	1.03246	1.04634	1.01262
	7879.19	1.00192	1.05066	1.03397	1.03965	1.01472
	7881.11	1.00067	1.0357	1.03459	1.02989	1.01612
	7882.95	0.99919	1.01922	1.0348	1.01808	1.0161
	7884.8	0.99815	1.00144	1.03498	1.00384	1.01569
	7886.57	0.99732	0.98323	1.03531	0.98857	1.01434
	7888.56	0.99541	0.96392	1.0361	0.97078	1.0126
	7890.41	0.99535	0.94802	1.03661	0.95533	1.01098
	7892.26	0.99398	0.93516	1.03611	0.94242	1.00927
	7894.1	0.9937	0.92693	1.0338	0.93266	1.00808
	7895.95	0.99276	0.92393	1.02925	0.92707	1.00708
	7897.8	0.99171	0.92541	1.02259	0.92635	1.00627
	7899.73	0.99318	0.93038	1.01493	0.93097	1.0057
	7901.58	0.99431	0.93714	1.00788	0.9401	1.00519
	7903.36	0.99423	0.94448	1.00214	0.95199	1.00447
	7905.22	0.99427	0.95198	0.9975	0.96611	1.0039
	7907.15	0.99432	0.95923	0.99346	0.98082	1.00283
	7909	0.99556	0.96525	0.98986	0.99361	1.00177
	7910.93	0.99473	0.97019	0.98622	1.00494	1.00031
	7912.79	0.99543	0.97416	0.98209	1.01426	0.99897
	7914.65	0.99644	0.97694	0.97766	1.02105	0.99749
	7916.51	0.99659	0.97929	0.97242	1.02559	0.99637
	7918.44	0.99696	0.98114	0.96697	1.02821	0.99529
	7920.31	0.99755	0.98245	0.96244	1.0287	0.99462
	7922.24	1.00009	0.98359	0.95933	1.02801	0.99386
	7923.96	0.9999	0.98422	0.95812	1.02699	0.99344
	7925.89	1.0006	0.98486	0.95931	1.02579	0.99344
	7927.76	0.99955	0.98545	0.9626	1.02423	0.99326
	7929.63	1.00122	0.98627	0.96732	1.02237	0.99337
	7931.49	1.00332	0.9873	0.97289	1.02033	0.99344
	7933.36	1.00282	0.98852	0.97923	1.01832	0.99332
	7935.23	1.00557	0.99111	0.98604	1.0168	0.99349
	7937.25	1.00508	0.99517	0.99326	1.01574	0.99372
	7939.12	1.00479	1.00032	0.99945	1.01495	0.9936
	7940.99	1.00406	1.00708	1.00451	1.01372	0.99364
	7942.86	1.0054	1.01409	1.00782	1.01162	0.99385
	7944.81	1.00327	1.02143	1.00934	1.00883	0.99407
	7946.69	1.00537	1.02783	1.00866	1.00593	0.994
	7948.64	1.00617	1.034	1.00649	1.00304	0.99417
	7950.51	1.00621	1.03895	1.00378	1.00063	0.99423
	7952.31	1.00569	1.0421	1.00138	0.99947	0.99377
	7954.19	1.00497	1.04445	0.99939	0.99912	0.99388
	7956.15	1.00631	1.04386	0.99775	0.9998	0.99349
	7957.95	1.00493	1.04169	0.99656	1.00077	0.99327
	7959.91	1.00388	1.03808	0.9952	1.00123	0.99293
	7961.71	1.00456	1.03185	0.99393	1.0006	0.9925
	7963.67	1.00395	1.02441	0.9927	0.99851	0.99239
	7965.63	1.00311	1.01621	0.992	0.99507	0.99226
	7967.44	1.00271	1.00852	0.99204	0.99121	0.99213
	7969.4	1.00351	1.00067	0.99248	0.98701	0.99238
	7971.36	1.00278	0.99396	0.99264	0.98344	0.99226
	7973.17	1.0014	0.98913	0.99212	0.98094	0.99234
	7975.14	1.00165	0.98475	0.9912	0.97924	0.99247
	7977.1	1.00082	0.98187	0.99055	0.97855	0.99267
	7978.92	1.00041	0.97966	0.99078	0.97899	0.99308
	7980.81	1.00087	0.97762	0.99213	0.98051	0.99367
	7982.77	0.99863	0.97571	0.99437	0.98293	0.99405
	7984.59	0.99865	0.97394	0.99684	0.98544	0.99473
	7986.56	0.99967	0.97202	0.99958	0.9888	0.99542
	7988.46	0.99828	0.97008	1.00168	0.99216	0.99604
	7990.35	0.99885	0.96853	1.00278	0.99587	0.99675
	7992.32	0.99835	0.96744	1.00272	1.00004	0.99747
	7994.22	0.99848	0.96737	1.00149	1.00401	0.99807
	7996.2	0.99776	0.96795	0.99949	1.00784	0.99882
	7998.1	0.998	0.96954	0.99709	1.01069	0.9994
	7999.92	0.99672	0.9718	0.9951	1.01292	1.0002
	8001.9	0.99599	0.97458	0.99381	1.01471	1.00112
	8003.8	0.997	0.97749	0.9938	1.01585	1.00151
	8005.7	0.99757	0.98049	0.99494	1.01672	1.00229
	8007.61	0.99868	0.98353	0.99702	1.01728	1.00354
	8009.51	0.99751	0.98657	0.99975	1.01763	1.00402
	8011.42	0.99743	0.98949	1.00276	1.01765	1.00476
	8013.4	0.99746	0.99243	1.00579	1.01656	1.00574
	8015.31	0.99608	0.9949	1.00826	1.01462	1.00631
	8017.14	0.9987	0.99704	1.01003	1.01098	1.00693
	8019.13	0.99765	0.99897	1.01064	1.00661	1.00742
	8021.12	0.99703	1.0006	1.01061	1.00162	1.0078
	8023.03	0.9977	1.00219	1.00959	0.99738	1.00789
	8025.02	0.99893	1.00401	1.00839	0.99356	1.008
	8026.93	0.99797	1.00613	1.00716	0.99097	1.00768
	8028.85	0.99702	1.00844	1.00605	0.98957	1.00723
	8030.76	0.99748	1.01105	1.00474	0.98883	1.00657
	8032.68	0.99718	1.01355	1.00326	0.98922	1.00549
	8034.59	0.99796	1.01595	1.00193	0.99002	1.00436
	8036.59	0.99875	1.01787	1.00077	0.99111	1.00348
	8038.35	0.99941	1.0193	0.99998	0.99219	1.00248
	8040.35	0.999	1.02062	1	0.99325	1.00134
	8042.35	0.9986	1.02141	1.00027	0.99415	1.0003
	8044.19	0.99807	1.02186	1.00071	0.99409	0.99929
	8046.19	0.99929	1.02198	1.00083	0.99379	0.99825
	8048.12	0.99757	1.02137	1.00061	0.99322	0.99773
	8050.05	0.99814	1.02037	0.99945	0.99225	0.99698
	8052.05	0.99892	1.01876	0.99762	0.9914	0.99679
	8054.05	0.99591	1.01658	0.99547	0.99096	0.99627
	8055.9	1.00451	1.01423	0.99316	0.99158	0.99616
	8057.83	0.9992	1.01133	0.99131	0.99261	0.99578
	8059.84	0.99988	1.00852	0.9899	0.99425	0.99585
	8061.69	1.00033	1.0061	0.98978	0.99598	0.99586
	8063.7	1.00068	1.00407	0.99029	0.99793	0.99611
	8065.63	0.99906	1.00255	0.99141	0.99972	0.99595
	8067.49	1.00082	1.00146	0.99338	1.00144	0.99606
	8069.5	1.00138	1.00096	0.99581	1.00331	0.99594
	8071.44	1.00162	1.00058	0.99847	1.00528	0.99617
	8073.37	1	1.00022	1.00079	1.00735	0.99614
	8075.39	1.00144	0.99942	1.00274	1.0096	0.99607
	8077.25	1.00058	0.99843	1.00388	1.01108	0.99592
	8079.27	1.00017	0.99682	1.00401	1.01231	0.99633
	8081.21	1.00051	0.99503	1.00353	1.01297	0.99664
	8083.15	1.00107	0.99318	1.00214	1.01298	0.9967
	8085.09	1.00021	0.99191	0.99993	1.01283	0.99691
	8087.03	1.00045	0.9907	0.99725	1.01254	0.99705
	8088.9	0.99926	0.98959	0.99417	1.01166	0.99729
	8091	1.00037	0.98918	0.99106	1.01042	0.99773
	8092.87	1.00114	0.98887	0.98861	1.00912	0.99849
	8094.82	0.99953	0.98862	0.98703	1.00746	0.9985
	8096.84	0.99944	0.98872	0.98669	1.00536	0.9988
	8098.79	0.99999	0.98895	0.98721	1.00249	0.99926
	8100.66	1.00109	0.98932	0.98903	0.99958	0.99946
	8102.69	1.00143	0.98982	0.99135	0.99642	0.99953
	8104.72	0.99971	0.99042	0.99396	0.99386	1.00008
	8106.68	1.00081	0.99122	0.99627	0.9919	0.99987
	8108.63	1.0006	0.99217	0.99824	0.99034	1.00022
	8110.66	1.00018	0.99326	0.99982	0.98991	1.00018
	8112.54	1.00106	0.99458	1.00051	0.99005	1.00009
	8114.58	1.00086	0.99605	1.00102	0.9907	1.00011
	8116.46	1.00152	0.9976	1.00124	0.99197	1.00025
	8118.49	0.9999	0.99928	1.00164	0.9935	1.00034
	8120.38	1.00034	1.00083	1.00219	0.99505	1.00038
	8122.34	0.99981	1.00241	1.0031	0.99647	1.00026
	8124.38	0.9996	1.00393	1.00431	0.99767	1.00037
	8126.34	1.00026	1.00529	1.00563	0.99854	1.00049
	8128.23	0.9994	1.00628	1.00707	0.99875	1.00072
	8130.27	0.99963	1.00729	1.00862	0.99863	1.00085
	8132.31	0.99736	1.00806	1.00996	0.99802	1.00097
	8134.2	0.9978	1.00877	1.01078	0.99806	1.00138
	8136.25	0.99846	1.00955	1.01103	0.99814	1.00186
	8138.3	0.99771	1.01037	1.01086	0.99821	1.00219
	8140.19	1	1.01122	1.01017	0.99813	1.00233
	8142.24	0.99718	1.01207	1.00907	0.99803	1.00269
	8144.21	0.99893	1.0128	1.00787	0.99791	1.00285
	8146.18	0.99937	1.01338	1.00665	0.99766	1.00281
	8148.15	0.9985	1.01376	1.00563	0.99746	1.00334
	8150.13	0.9984	1.01393	1.00482	0.99738	1.00318
	8152.1	0.99862	1.01379	1.0044	0.99752	1.00335
	8154.16	0.99798	1.01338	1.00435	0.99783	1.00336
	8156.06	0.99907	1.01272	1.00441	0.99833	1.00321
	8158.12	1.00005	1.01187	1.00453	0.9988	1.00322
	8160.1	0.99843	1.01092	1.00458	0.99921	1.00319
	8162.08	0.9993	1.00994	1.0046	0.99953	1.00299
	8164.14	0.99866	1.0089	1.00461	0.99991	1.00306
	8166.12	0.99811	1.00796	1.00491	1.00041	1.00277
	8168.1	0.9992	1.00709	1.00536	1.00117	1.00258
	8170.09	0.99986	1.00638	1.00588	1.00221	1.00254
	8172.15	0.99943	1.00579	1.00626	1.00345	1.00226
	8174.06	1.00073	1.00547	1.00643	1.00476	1.00238
	8176.05	1.00008	1.00529	1.00594	1.00571	1.0022
	8178.12	1.00096	1.00521	1.00499	1.00645	1.00214
	8180.03	0.99921	1.0052	1.00384	1.00685	1.00207
	8182.1	1.0003	1.00516	1.00214	1.00676	1.00224
	8184.09	0.99998	1.00509	1.0005	1.00645	1.00194
	8186.08	1.00096	1.00491	0.99893	1.00592	1.0022
	8188.16	1.00052	1.00467	0.99757	1.00532	1.00212
	8190.15	1.00204	1.00435	0.99674	1.00478	1.00197
	8192.15	1.00193	1.004	0.99617	1.00434	1.00195
	8194.22	1.00118	1.00341	0.99591	1.0039	1.00176
	8196.22	1.0003	1.00274	0.99586	1.00349	1.00186
	8198.22	1.00052	1.00206	0.99588	1.00309	1.00187
	8200.22	1.00084	1.00138	0.99593	1.00258	1.0018
	8202.22	0.99953	1.00084	0.99619	1.0021	1.00188
	8204.22	1.00149	1.00033	0.99652	1.00171	1.00161
	8206.23	1.0004	0.99988	0.99688	1.0012	1.00173
	8208.15	1.00104	0.99945	0.99717	1.00069	1.00167
	8210.31	1.0017	0.99902	0.99748	1.00015	1.00147
	8212.24	1.00093	0.99866	0.99777	0.99973	1.00146
	8214.25	1.00223	0.99816	0.99819	0.99929	1.00168
	8216.33	1.00157	0.99762	0.99876	0.99879	1.00144
	8218.42	1.00146	0.99729	0.99955	0.99821	1.00142
	8220.35	1.00091	0.99701	1.00049	0.99778	1.00114
	8222.53	1.00146	0.9969	1.00161	0.99754	1.0011
	8224.54	1.00156	0.99681	1.00271	0.99756	1.00095
	8226.55	1.00144	0.99696	1.00387	0.99774	1.00069
	8228.57	1.00187	0.99711	1.00499	0.9981	1.00066
	8230.58	1.00164	0.99749	1.00602	0.99816	1.00043
	8232.6	1.00174	0.99788	1.00703	0.99815	1.00022
	8234.61	1.00163	0.99842	1.00773	0.99809	1.00026
	8236.63	1.00184	0.99897	1.00804	0.99787	0.99994
	8238.73	1.00107	0.99964	1.00805	0.99762	0.99977
	8240.67	1.00073	1.00027	1.00784	0.99737	0.99961
	8242.69	1.00018	1.00107	1.00743	0.99718	0.99947
	8244.8	1.00006	1.0019	1.00681	0.99708	0.9995
	8246.82	1.00049	1.00282	1.00626	0.99705	0.99932
	8248.84	1.00102	1.00374	1.00573	0.99714	0.99908
	8250.95	1.0021	1.00477	1.00507	0.99742	0.9989
	8252.98	1.001	1.00574	1.00438	0.9978	0.99877
	8254.92	0.99925	1.00653	1.00369	0.99822	0.99878
	8257.03	1.00065	1.00733	1.00316	0.99882	0.99892
	8259.14	1.00021	1.00786	1.0027	0.9996	0.99903
	8261.01	1.0003	1.00827	1.00233	1.00057	0.99892
	8263.2	1.00007	1.00855	1.00194	1.00184	0.99895
	8265.16	0.99875	1.00872	1.00147	1.00293	0.99926
	8267.27	1.0007	1.0086	1.00099	1.00389	0.99934
	8269.31	1.00068	1.00844	1.00065	1.00445	0.99939
	8271.42	1.00002	1.00814	1.0006	1.00485	0.99957
	8273.38	1.00065	1.0078	1.00061	1.00505	0.99952
	8275.5	1.00021	1.00734	1.00066	1.00495	0.9997
	8277.54	0.99987	1.00688	1.00099	1.00466	1.00039
	8279.66	0.9992	1.00641	1.00128	1.00414	1.00005
	8281.62	1.00114	1.00596	1.00146	1.00357	1.00016
	8283.66	1.00058	1.00547	1.00158	1.00289	1.00046
	8285.7	1.00013	1.00496	1.00159	1.00211	1.00057
	8287.83	1.00033	1.00441	1.00147	1.00134	1.00043
	8289.79	1.00161	1.0039	1.00137	1.00081	1.00092
	8291.92	0.99975	1.00337	1.00116	1.00043	1.00063
	8293.89	0.99995	1.00285	1.00093	1.00039	1.00045
	8295.93	1.00058	1.00223	1.00074	1.00037	1.00075
	8298.07	1.00165	1.00167	1.00055	1.00038	1.00119
	8300.2	0.99968	1.0012	1.00039	1.00049	1.00106
	8302.17	1.00031	1.00084	1.00027	1.00059	1.00083
	8304.3	1.00105	1.00055	1.00035	1.00067	1.00107
	8306.35	1.00516	1.00035	1.00046	1.00069	1.00088
	8308.49	0.9996	1.00023	1.00054	1.00053	1.0015
	8310.55	0.99414	1.00001	1.00053	1.00034	1.00111
	8312.69	0.99902	0.99969	1.00052	0.99987	1.00127
	8314.66	1.00019	0.9994	1.00069	0.99943	1.00133
	8316.72	0.99951	0.9991	1.00087	0.99913	1.0012
	8318.78	1.00242	0.99879	1.00106	0.99883	1.00122
	8320.92	1.00099	0.99856	1.00133	0.99862	1.0005
	8322.9	1.0001	0.99836	1.00175	0.99843	1.00103
	8324.97	0.99985	0.99818	1.00222	0.99831	0.99998
	8327.11	0.99918	0.99802	1.00284	0.99827	1.00063
	8329.18	0.99883	0.99785	1.00344	0.99844	1.00054
	8331.16	0.99782	0.99767	1.00401	0.99864	1.00062
	8333.31	0.999	0.99747	1.00462	0.9989	1.00018
	8335.38	1.00147	0.99728	1.00518	0.99901	1.00031
	8337.45	0.99971	0.99709	1.00562	0.99893	1.00045
	8339.6	0.99947	0.99693	1.00587	0.99887	1.00033
	8341.76	1.0001	0.99682	1.00591	0.99881	1.00041
	8343.75	0.99854	0.99671	1.00574	0.9988	1.00064
	8345.9	1.00037	0.99654	1.00549	0.99881	1.00046
	8347.98	1.00099	0.99638	1.00521	0.9988	1.00051
	8350.05	0.9989	0.99624	1.00481	0.9988	1.00086
	8352.13	0.99985	0.99611	1.00435	0.9989	1.00089
	8354.29	0.99874	0.99596	1.00385	0.99903	1.00107
	8356.29	0.99957	0.99582	1.00339	0.99906	1.00084
	8358.45	1.00107	0.99568	1.00288	0.99909	1.00092
	8360.53	1.0006	0.99556	1.0024	0.99908	1.00095
	8362.61	1.00025	0.99545	1.00202	0.9991	1.00058
	8364.7	0.99989	0.99539	1.00164	0.99941	1.00001
	8366.78	1.00084	0.99534	1.00132	0.9997	1.00013
	8368.95	1.00037	0.9953	1.00103	0.99994	0.9995
	8371.12	1.00067	0.99527	1.00092	1.00017	0.99954
	8373.13	0.99944	0.99525	1.00083	1.00033	0.99924
	8375.3	1.00137	0.99533	1.00075	1.00053	0.99907
	8377.39	0.99938	0.99542	1.00045	1.00076	0.99862
	8379.48	0.99945	0.99543	0.99975	1.00083	0.99843
	8381.57	0.99844	0.99542	0.999	1.00075	0.99859
	8383.75	1.00015	0.9954	0.99816	1.00053	0.99805
	8385.76	1.00065	0.9954	0.99757	1.00027	0.99801
	8387.85	0.99942	0.99539	0.99704	0.99992	0.99804
	8390.03	0.9995	0.99536	0.99661	0.99954	0.99825
	8392.13	0.99936	0.99533	0.99624	0.99921	0.99797
	8394.23	0.9991	0.99526	0.99589	0.99889	0.99772
	8396.5	0.99972	0.99517	0.99552	0.9986	0.99744
	8398.51	0.99947	0.99507	0.99537	0.99834	0.99731
	8400.7	0.99878	0.99491	0.99527	0.99816	0.99709
	8402.8	0.9995	0.99476	0.99542	0.99799	0.99733
	8404.99	0.99903	0.99461	0.99557	0.9978	0.9968
	8407.01	1.0003	0.99448	0.99566	0.99765	0.99683
	8409.12	0.99808	0.99432	0.99575	0.99753	0.99677
	8411.23	0.99739	0.99417	0.99585	0.99745	0.99654
	8413.42	1.00214	0.99392	0.99592	0.99744	0.99655
	8415.36	1.00111	0.99354	0.99594	0.99751	0.99631
	8417.64	0.99901	0.99309	0.99586	0.9977	0.99654
	8419.67	0.99897	0.99274	0.99572	0.99777	0.99579
	8421.86	0.99839	0.99236	0.99554	0.99779	0.996
	8424.06	0.999	0.99195	0.99535	0.99774	0.99593
	8426.26	0.99994	0.99151	0.99517	0.99767	0.99534
	8428.21	1	0.99112	0.99502	0.99746	0.99562
	8430.49	0.99975	0.9907	0.99503	0.99722	0.99489
	8432.61	1.00014	0.9903	0.99505	0.99701	0.99541
	8434.73	0.99966	0.98993	0.99512	0.99678	0.99528
	8436.94	0.99908	0.98956	0.99519	0.9965	0.99495
	8439.06	0.99849	0.98916	0.99529	0.9962	0.99487
	8441.1	0.99844	0.98875	0.99542	0.99588	0.99458
	8443.31	0.99883	0.98829	0.99565	0.99564	0.99457
	8445.43	0.99759	0.98783	0.99591	0.9955	0.99415
	8447.56	0.99907	0.98737	0.9962	0.9953	0.99403
	8449.68	1.00054	0.98691	0.99649	0.99506	0.99419
	8451.81	0.99941	0.98644	0.99678	0.99489	0.99348
	8453.94	0.99969	0.98599	0.99697	0.99475	0.99327
	8456.16	1.0003	0.98553	0.99715	0.9946	0.99339
	8458.29	0.99938	0.98509	0.99713	0.99445	0.99309
	8460.51	0.99857	0.98467	0.99708	0.99436	0.99301
	8462.64	0.99744	0.98427	0.99689	0.99427	0.99278
	8464.69	0.99869	0.98386	0.99671	0.99415	0.99278
	8466.91	0.99832	0.98342	0.99652	0.99403	0.99283
	8469.13	0.99859	0.98299	0.9963	0.99394	0.9921
	8471.19	0.99865	0.98259	0.99601	0.99386	0.99201
	8473.41	0.99817	0.98216	0.9957	0.99379	0.99189
	8475.55	0.99779	0.98173	0.99541	0.99374	0.99147
	8477.69	0.99839	0.98131	0.99506	0.99372	0.9918
	8479.84	0.99899	0.9809	0.99468	0.99378	0.9909
	8482.07	0.99764	0.98047	0.99434	0.99386	0.99138
	8484.21	0.99943	0.98006	0.99403	0.99404	0.99105
	8486.36	1.00058	0.97966	0.9935	0.99421	0.99093
	8488.5	0.99954	0.97927	0.99298	0.99439	0.99087
	8490.74	0.9984	0.9789	0.99266	0.99456	0.9903
	8492.89	0.99759	0.97855	0.99233	0.99466	0.99078
	8495.04	0.99808	0.9782	0.99187	0.9947	0.99007
	8497.28	0.99835	0.97783	0.99149	0.99467	0.9899
	8499.43	0.99775	0.97748	0.99125	0.99456	0.98974
	8501.5	0.99824	0.97715	0.99102	0.99442	0.98968
	8503.74	0.9984	0.97678	0.99076	0.99421	0.98915
	8505.81	0.99867	0.97644	0.99059	0.994	0.9889
	8507.97	0.99731	0.97608	0.99043	0.99378	0.9889
	8510.21	0.99953	0.97577	0.99023	0.99355	0.98869

[truncated: 94 more sheets: Figure 3g, Figure 3h, Figure 4a, Figure 4b, Figure 4c, Figure 4d, Figure 4e, Figure 4f, Figure 5a, Supplementary Figure 2a, Supplementary Figure 2b, Supplementary Figure 3a, Supplementary Figure 3b, Supplementary Figure 4, Supplementary Figure 5a, Supplementary Figure 5b, Supplementary Figure 8a, Supplementary Figure 8b, Supplementary Figure 8c, Supplementary Figure 8d …]
